# Supplementary material for: Inducible auto-phosphorylation regulates a widespread family of nucleotidyltransferase toxins
Source: Nat Commun. 2024 Sep 4;15:7719. doi: 10.1038/s41467-024-51934-1 (PMC11375011; doi:10.1038/s41467-024-51934-1)
Supplement: Supplementary file 5 — Source Data [file 41467_2024_51934_MOESM5_ESM.xlsx]

## Sheet: Fig. 1D
	Miller Units
Genotype	ATc -			ATc +
pJEM15 + pGMC	2	-3	0.625	0.253378	-0.0026	-0.0026
Prv0078 + pGMC	10.0653	15.0895	9.1059	7.77462	11.6559	9.04891
Prv0078 + MenT1	11.1607	5.76691	7.81713	7.23039	11.5451	8.93274
Prv0078 + MenA1	10.1659	15.9407	9.30937	8.02284	12.0924	10.3207
Prv0078 + MenT1A1	10.7772	19.0064	8.89086	6.73967	18.7717	8.69792
Prv1960c/1959c + ParDE1	45.2456	20.8757	43.1611	1.20226	0.572266	4.30801

## Sheet: Fig. 2
Fig. 2A
Fig. 2B
	Raw density							Normalized density
	1	3.368	1.443	0.967	Lower			MenT1			MenT1-p
		0.159	0.178	0.094	Upper		1	95.4919	89.0191	91.1404	4.50808	10.9809	8.85957
	2	2.525	4.299	2.856	Lower		2	48.2792	65.2451	51.4966	51.7208	34.7549	48.5034
		2.705	2.29	2.69	Upper		3	12.7046	21.257	21.7504	87.2954	78.743	78.2496
	3	0.722	1.062	1.009	Lower		4	88.1998	95.3728	97.0605	11.8002	4.62725	2.93951
		4.961	3.934	3.63	Upper		5	96.3595	96.2778	94.6052	3.64047	3.72217	5.3948
	4	3.072	5.936	3.434	Lower		6	94.8952	96.6423	95.9612	5.1048	3.35771	4.03877
		0.411	0.288	0.104	Upper		7	58.6133	59.5131	66.5863	41.3867	40.4869	33.4137
	5	3.838	5.406	1.929	Lower		8	94.7319	97.2243	96.653	5.26808	2.77569	3.34703
		0.145	0.209	0.11	Upper		9	N/A	N/A	N/A	N/A	N/A	N/A
	6	2.807	5.814	2.376	Lower		10	95.7091	97.1017	95.2267	4.29086	2.89833	4.77327
		0.151	0.202	0.1	Upper		11	93.1353	96.3627	94.2841	6.86465	3.63734	5.7159
	7	4.083	5.843	3.039	Lower		12	94.1687	95.8315	91.6157	5.83133	4.16853	8.38428
		2.883	3.975	1.525	Upper		13	21.5118	37.3653	15.2848	78.4882	62.6347	84.7152
	8	3.039	6.48	3.292	Lower
		0.169	0.185	0.114	Upper
	9	N/A	N/A	N/A	N/A
	10	2.922	6.399	1.995	Lower
		0.131	0.191	0.1	Upper
	11	1.913	5.378	1.666	Lower
		0.141	0.203	0.101	Upper
	12	1.954	4.276	1.049	Lower
		0.121	0.186	0.096	Upper
	13	0.72	1.075	0.483	Lower
		2.627	1.802	2.677	Upper
Fig. 2E
Fig. 2F			Normalized density
			Non-p'lated		P'lated
	WT	-	97.1688	96.4856	2.83125	3.51438
		+	34.362	6.42928	65.638	93.5707
	N1-32	-	94.3811	96.0742	5.61891	3.92584
		+	37.8596	5.85817	62.1404	94.1418
	L14R/V19R	-	94.9093	95.889	5.09068	4.111
		+	95.4323	73.1511	4.56771	26.8489

## Sheet: Fig. 4
Fig. 4A-D		Temperature (֯C)	MenT1			MenT1 + ATP			MenT1 + CTP			MenT1 + GTP			MenT1 + UTP				Fig. 4E-F			MenT1			MenT1 + ATP			MenT1 + CTP			MenT1 + GTP			MenT1 + UTP
		25	2294.36	2423.12	2462.35	2282.58	2374.4	2351.92	2281	2279.35	2380.97	2455.27	2352.01	2311.4	2301.82	2305.39	2271.66				MenA1 -	0	0	0	2.1	2.4	2.8	3.9	3.6	3.7	2.1	2.4	2.6	2.8	2.5	2.6
		25.5	2302.4	2424.99	2472.35	2286.68	2373.62	2349.81	2284.82	2278.83	2379.54	2453.95	2352.2	2310.1	2301.45	2304.25	2274.96				MenA1 +	4.8	5.2	5.8	10.4	10.3	10.5	11.8	8.6	12	9.3	9.3	9.4	10.6	10.4	10.6
		26	2310.45	2426.86	2482.36	2290.77	2372.84	2347.7	2288.63	2278.31	2378.1	2452.62	2352.39	2308.8	2301.09	2303.11	2278.26
		26.5	2318.49	2428.74	2492.36	2294.87	2372.06	2345.59	2292.45	2277.79	2376.66	2451.3	2352.58	2307.5	2300.72	2301.97	2281.56
		27	2326.53	2430.61	2502.37	2298.96	2371.28	2343.48	2296.26	2277.27	2375.23	2449.97	2352.77	2306.2	2300.35	2300.82	2284.86
		27.5	2334.57	2432.48	2512.38	2303.05	2370.5	2341.37	2300.07	2276.75	2373.79	2448.65	2352.97	2304.9	2299.99	2299.68	2288.15
		28	2342.62	2434.35	2522.38	2307.15	2369.72	2339.26	2303.89	2276.22	2372.35	2447.32	2353.16	2303.61	2299.62	2298.54	2291.45
		28.5	2349.14	2435.29	2529.71	2310.47	2368.74	2337.2	2307.05	2275.72	2371.17	2446.36	2352.96	2302.64	2298.91	2297.32	2293.33
		29	2353.68	2435.18	2534.2	2312.67	2367.5	2335.68	2309.25	2275.11	2369.71	2445.46	2352.45	2301.7	2298.05	2296.08	2293.96
		29.5	2356.25	2434.45	2536	2313.93	2366.43	2334.18	2310.17	2274.37	2368.41	2444.55	2351.78	2300.48	2296.99	2294.75	2293.84
		30	2357.47	2433.21	2535.58	2314.02	2365.37	2332.73	2310.19	2273.42	2367.14	2443.9	2350.68	2298.63	2296	2293.58	2292.8
		30.5	2357.65	2431.55	2533.69	2313.84	2364.61	2331.4	2309.37	2272.34	2366.01	2442.86	2349.18	2296.97	2295.14	2292.37	2291.34
		31	2357.14	2429.93	2530.32	2313.19	2363.71	2329.76	2308.22	2271.02	2364.49	2441.48	2347.7	2295.02	2294.27	2291.47	2290.12
		31.5	2356.63	2428.08	2526.12	2312.2	2362.73	2327.61	2306.57	2269.3	2363.13	2439.98	2346.08	2293.16	2293.07	2290.43	2289.17
		32	2356.27	2426.34	2521.64	2311.14	2361.68	2325.24	2304.73	2267.74	2361.33	2438.52	2344.38	2291.53	2291.54	2289.54	2288.19
		32.5	2355.52	2424.75	2517.02	2310.23	2360.52	2323.16	2302.6	2266.26	2359.61	2436.92	2342.85	2290.75	2289.93	2288.49	2287.75
		33	2354.82	2423.83	2512.85	2309.43	2359.66	2321.14	2300.65	2265.08	2357.96	2435.61	2341.8	2290.23	2288.37	2287.69	2287.39
		33.5	2354.19	2422.99	2509.88	2308.97	2359.16	2319.35	2298.41	2264.44	2356.94	2434.76	2340.69	2289.93	2287.01	2287.01	2287.08
		34	2354.04	2423.22	2508	2308.69	2359.11	2318.27	2296.55	2264.14	2356.05	2434.19	2340.03	2289.92	2285.95	2286.68	2286.94
		34.5	2354.3	2424.19	2507.12	2308.58	2359.25	2317.69	2294.86	2264.03	2356	2434.04	2339.6	2290.16	2285.46	2286.58	2287.29
		35	2355.56	2426.02	2507.27	2308.66	2359.8	2317.08	2293.36	2264.22	2356.05	2434.24	2339.59	2290.55	2285.11	2286.93	2287.86
		35.5	2357.67	2428.44	2508.31	2308.9	2360.21	2316.68	2292.01	2264.3	2356.24	2434.92	2339.66	2291.18	2284.86	2287.4	2288.74
		36	2360.88	2431.94	2509.9	2309.24	2360.56	2316.61	2291.05	2264.27	2356.23	2435.84	2340.08	2292.25	2284.58	2287.96	2289.44
		36.5	2364.55	2436.35	2512.25	2310.13	2360.93	2316.44	2290.21	2264.47	2356.45	2437.35	2340.66	2293.43	2284.76	2288.81	2290.16
		37	2369.02	2441.73	2515.54	2311.36	2361.69	2316.5	2289.82	2264.88	2356.15	2438.84	2341.5	2295	2285.25	2289.88	2290.78
		37.5	2374.53	2448.36	2520.3	2313.06	2362.56	2316.91	2289.97	2265.08	2356.23	2440.69	2342.67	2296.48	2286.14	2291.38	2291.37
		38	2381.34	2456.94	2526.69	2315.31	2363.98	2318.05	2290.25	2265.65	2356.48	2442.56	2344.27	2298.21	2287.3	2293.29	2292.22
		38.5	2389.45	2467.42	2534.92	2318.33	2366.24	2319.64	2290.65	2266.53	2357.15	2444.92	2346.39	2300.13	2289.02	2295.57	2293.94
		39	2399.66	2479.84	2545.32	2321.77	2369.3	2321.88	2291.09	2267.7	2357.83	2447.65	2349.16	2302.64	2290.92	2298.18	2296.03
		39.5	2412.14	2494.71	2557.86	2326.02	2372.78	2324.59	2291.4	2269.16	2359.12	2451.42	2352.66	2305.43	2293.07	2301.47	2298.87
		40	2426.91	2512.36	2572.67	2331.48	2377.26	2328.12	2291.89	2271.46	2360.52	2456.15	2357.02	2309.35	2295.82	2305.14	2302.67
		40.5	2444.17	2532.21	2589.69	2338.22	2383.09	2332.22	2292.92	2274.39	2362.47	2462.53	2362.64	2314.24	2299.43	2309.86	2307.55
		41	2464.27	2555.03	2609.41	2346.35	2390.22	2337.77	2294.74	2278.06	2365.1	2470.68	2369.69	2320.52	2303.99	2315.99	2313.41
		41.5	2486.83	2580.83	2631.63	2356.62	2399.35	2344.74	2297.77	2282.66	2368.96	2481.02	2378.32	2328.32	2309.94	2323.81	2321.38
		42	2512	2609.32	2656.4	2369.3	2411.17	2353.57	2302.14	2288.21	2374.29	2493.82	2389.28	2338.41	2317.65	2333.7	2331.45
		42.5	2539.74	2640.09	2683.43	2384.2	2425.97	2364.85	2307.58	2295.29	2381.53	2509.58	2402.55	2350.47	2327.36	2346.15	2343.71
		43	2569.42	2673.14	2712.18	2402.02	2443.98	2378.71	2314.41	2304.43	2390.89	2528.07	2418.29	2365.22	2339.52	2361.07	2358.61
		43.5	2601.07	2707.18	2742.05	2423.04	2465.65	2394.82	2322.88	2316.08	2402.76	2549.47	2436.8	2382.8	2354.25	2378.74	2376.7
		44	2634.55	2741.72	2772.46	2447.07	2490.61	2413.97	2333.31	2330.58	2417.58	2573.84	2458.26	2403.2	2371.61	2399.29	2397.37
		44.5	2668.96	2776.18	2803.18	2473.74	2519.12	2436.34	2346.13	2348.62	2435.39	2600.9	2482.11	2426.31	2391.8	2422.47	2420.99
		45	2703.62	2809.88	2833.36	2503.3	2550.79	2461.05	2361.86	2369.68	2456.6	2630.3	2508.48	2452.36	2414.46	2448.09	2447.57
		45.5	2738.45	2842.35	2863.27	2534.9	2585.05	2488.35	2380.43	2393.56	2481.53	2661.98	2536.98	2480.86	2439.24	2475.81	2476.56
		46	2772.1	2873.37	2892.07	2567.81	2621.41	2518.34	2401.96	2420.41	2509.98	2695.23	2566.98	2511.3	2466.07	2505.2	2507.46
		46.5	2804.11	2902.33	2919.74	2601.37	2659.41	2550.13	2426.05	2449.75	2541.73	2729.45	2598.04	2543.48	2494.41	2535.89	2540.07
		47	2834.06	2928.84	2945.34	2635.04	2697.83	2582.66	2452.41	2480.92	2576.42	2763.77	2629.28	2576.54	2523.39	2567.01	2573.16
		47.5	2861.34	2952.86	2968.71	2667.77	2736	2615.9	2480.13	2513.88	2613.26	2797.61	2660.02	2609.8	2552.66	2598.18	2606.18
		48	2885.38	2973.39	2988.86	2699.04	2773.1	2648.64	2509.16	2548.21	2651.1	2830.11	2689.84	2642.27	2581.79	2628.76	2638.57
		48.5	2906.42	2990.67	3006.13	2728.05	2807.86	2679.93	2538.62	2582.07	2689.27	2860.48	2718.06	2673.39	2609.76	2657.96	2669.3
		49	2924.03	3004.83	3020.01	2754.22	2839.57	2709.1	2568.04	2615.03	2726.43	2887.64	2743.93	2702.07	2636.26	2684.59	2697.64
		49.5	2938.28	3016.16	3030.99	2777.66	2867.99	2735.92	2596.39	2646.4	2761.59	2911.91	2767.59	2728.06	2660.76	2708.61	2723.39
		50	2949.69	3024.45	3039.54	2797.86	2892.35	2759.66	2623.57	2674.94	2793.81	2932.2	2788.46	2750.55	2682.86	2729.7	2745.95
		50.5	2958.45	3031.02	3046.51	2814.77	2912.53	2780.54	2648.46	2699.88	2822.62	2948.58	2806.02	2769.75	2701.88	2747.57	2764.89
		51	2964.91	3035.69	3051.87	2828.73	2929.18	2798.1	2670.55	2721.81	2847.36	2961.56	2820.55	2785.47	2717.83	2762.17	2780.53
		51.5	2969.61	3038.85	3056.28	2840.3	2942.38	2812.31	2689.13	2740.41	2867.86	2971.75	2832.27	2798.18	2730.58	2774.15	2792.85
		52	2973.08	3040.83	3060.06	2848.8	2951.89	2823.51	2704.64	2755.34	2884.3	2978.97	2841.36	2807.7	2740.64	2783.67	2802.32
		52.5	2975.76	3042.1	3063.4	2855.47	2958.62	2831.92	2717.06	2767.48	2897.09	2984.37	2848.56	2814.97	2748.12	2790.78	2809.5
		53	2978.18	3042.49	3066.58	2860.46	2963.22	2837.65	2726.77	2776.9	2906.25	2988.12	2854.35	2820.27	2753.76	2795.84	2815.01
		53.5	2980.27	3042.51	3069.79	2864.12	2965.53	2841.51	2734.26	2784.14	2912.44	2990.54	2858.82	2824.03	2758.12	2799.37	2818.95
		54	2982.41	3042.53	3073.13	2866.26	2966.27	2844.27	2740.48	2789.26	2916.54	2992.02	2862.22	2826.44	2761.7	2801.86	2822.16
		54.5	2984.77	3042.23	3076.75	2868.05	2966.54	2846.07	2745.38	2793.44	2919.14	2992.57	2864.89	2828.44	2764.46	2803.49	2824.57
		55	2987.12	3041.79	3080.58	2868.98	2966.5	2847.37	2749.21	2796.52	2920.49	2992.72	2866.73	2829.96	2766.91	2804.48	2826.49
		55.5	2989.05	3041.34	3084.47	2869.59	2965.81	2848.33	2752.36	2799.38	2921.44	2992.61	2868.32	2830.65	2769.02	2805.13	2827.72
		56	2990.99	3040.7	3088.47	2869.71	2965.34	2848.97	2754.89	2801.76	2922.09	2991.96	2869.7	2830.84	2770.89	2805.59	2828.71
		56.5	2992.66	3039.61	3092.68	2869.86	2964.71	2848.94	2756.93	2804.42	2922.53	2990.83	2871.08	2830.92	2772.31	2805.51	2829.03
		57	2993.8	3038.37	3096.59	2869.51	2963.54	2848.51	2758.54	2806.83	2922.67	2989.75	2872.25	2830.45	2773.59	2804.97	2829.14
		57.5	2994.56	3037.13	3100.25	2869	2961.85	2847.66	2759.68	2809.47	2922.82	2988.45	2873.44	2829.77	2774.49	2804.2	2828.58
		58	2995.43	3036.06	3103.04	2867.99	2960.24	2846.44	2760.81	2811.95	2923.05	2986.98	2873.89	2829.51	2775.2	2803.44	2828.04
		58.5	2996.15	3035.37	3105.3	2866.98	2958.28	2844.82	2762.02	2814.45	2923.47	2985.91	2874.27	2829.48	2775.34	2802.49	2827.36
		59	2996.8	3035.01	3106.45	2865.93	2956.4	2843.42	2762.89	2816.41	2924.17	2985.17	2874.41	2829.55	2775.2	2801.75	2827.1
		59.5	2997.65	3035.18	3106.69	2864.98	2954.67	2841.89	2763.91	2818.03	2925.13	2984.84	2874.3	2830.06	2774.66	2801.22	2826.73
		60	2998.55	3035.7	3105.91	2863.93	2953.14	2840.2	2765.34	2818.72	2926.21	2984.32	2873.8	2830.65	2773.95	2800.97	2826.61
		60.5	2999.2	3036.24	3104.82	2862.97	2951.72	2838.51	2766.21	2819.07	2927.42	2983.78	2873.53	2831.34	2772.78	2800.54	2826.65
		61	2999.35	3036.6	3102.91	2861.64	2950.43	2836.9	2766.97	2818.57	2928.76	2983.02	2872.64	2832.11	2771.63	2800.22	2826.48
		61.5	2999.18	3037.12	3100.53	2859.91	2948.93	2834.79	2767.79	2817.69	2929.86	2982.13	2871.46	2832.78	2770.34	2799.8	2825.82
		62	2998.35	3037.64	3098.16	2857.99	2947.28	2832.59	2768.4	2816.29	2931.04	2980.85	2870.13	2833.19	2768.8	2799.23	2825.18
		62.5	2997	3038.11	3095.65	2855.93	2945.45	2830.13	2768.47	2814.98	2932.32	2979.7	2868.32	2833.58	2767.03	2798.17	2824.4
		63	2995.33	3038.88	3092.75	2853.75	2943.33	2827.3	2768.82	2813.11	2933.45	2978.36	2866.15	2833.78	2765.22	2797.05	2822.94
		63.5	2994.04	3040.28	3089.71	2851.72	2941.03	2824.33	2768.67	2811.49	2934.18	2977.05	2863.98	2833.93	2763.09	2795.53	2821.45
		64	2992.48	3042.15	3086.78	2849.59	2938.88	2821.28	2768.15	2809.74	2934.99	2975.51	2861.48	2834.05	2760.79	2793.83	2819.99
		64.5	2991.1	3044.33	3083.45	2847.45	2936.89	2817.88	2767.13	2808.07	2935.71	2973.9	2858.66	2834.09	2758.48	2791.89	2817.97
		65	2989.84	3047.12	3079.98	2845.39	2935.05	2814.48	2766.19	2806.09	2936.1	2972.08	2856.14	2833.9	2755.98	2790.01	2815.99
		65.5	2988.52	3050.28	3076.38	2843.42	2933.27	2811.21	2764.66	2804.04	2936.01	2970.71	2853.43	2833.36	2753.25	2788.05	2814.04
		66	2986.58	3053.36	3072.61	2841.22	2931.58	2807.83	2763.11	2801.55	2935.65	2969.21	2850.52	2832.29	2750.46	2786.24	2812.08
		66.5	2984.72	3056.17	3068.71	2839.31	2929.74	2804.51	2761.66	2799.05	2934.59	2967.94	2847.48	2830.7	2747.29	2784.45	2809.91
		67	2982.47	3058.5	3064.97	2837.16	2927.76	2801.46	2760.34	2796.39	2932.34	2966.4	2844.31	2828.72	2744.2	2782.78	2807.91
		67.5	2979.99	3059.73	3061.16	2834.59	2925.28	2798.72	2758.86	2793.62	2929.27	2964.73	2840.7	2826.26	2741.18	2781.2	2805.59
		68	2977.38	3059.43	3057.78	2831.65	2922.51	2796.01	2757.46	2790.62	2925.51	2962.24	2836.76	2823.24	2738.14	2779.6	2803.59
		68.5	2974.7	3057.53	3055.01	2828.59	2919.29	2793.19	2755.81	2787.5	2920.84	2958.91	2832.57	2819.79	2734.95	2777.89	2801.3
		69	2971.9	3053.82	3052.57	2825.02	2915.7	2790.28	2753.62	2783.92	2915.28	2954.45	2828.25	2815.71	2732.05	2775.75	2798.81
		69.5	2968.83	3048.51	3050.01	2821.13	2911.55	2787.06	2751.13	2780.3	2909.48	2949.22	2824.11	2810.89	2728.71	2773.35	2796.04
		70	2965.55	3041.84	3047.13	2817.15	2907.53	2783.09	2747.84	2776.52	2902.87	2943.06	2819.9	2805.57	2724.92	2770.45	2793.07
		70.5	2961.86	3034.52	3043.03	2813.12	2903.43	2778.84	2744.23	2773.05	2895.86	2936.21	2815.8	2799.82	2721.07	2766.93	2789.2
		71	2958.02	3026.58	3037.38	2808.86	2899.22	2774.41	2740.43	2769.58	2888.54	2929.07	2811.55	2793.68	2717.13	2762.99	2784.99
		71.5	2953.65	3018.34	3029.83	2804.45	2894.72	2769.7	2736.35	2766.2	2881.11	2921.77	2807.1	2787.41	2712.84	2758.83	2780.35
		72	2949.58	3009.95	3020.9	2800.17	2890.23	2764.92	2731.74	2762.53	2873.2	2914.31	2801.62	2781.15	2708.36	2754.17	2775.41
		72.5	2945.39	3001.52	3011.47	2795.69	2885.3	2760.04	2727.29	2758.94	2865.35	2907	2795.75	2774.7	2703.75	2749.1	2770.29
		73	2941.29	2992.7	3001.75	2790.75	2879.71	2754.64	2722.34	2754.77	2857.25	2899.77	2789.58	2768.16	2698.91	2744.11	2765.08
		73.5	2936.92	2983.53	2991.99	2785.54	2873.67	2748.66	2716.98	2750.21	2849	2892.4	2783.36	2761.52	2693.81	2738.72	2759.4
		74	2932.37	2974.29	2982.57	2780.29	2867.49	2742.22	2711.62	2745.61	2840.7	2885.01	2777.06	2754.56	2688.38	2732.96	2753.6
		74.5	2926.89	2964.57	2973.3	2774.41	2860.91	2735.05	2706.31	2740.92	2832.54	2877.56	2771.34	2747.37	2682.87	2727.05	2747.45
		75	2920.54	2954.64	2963.46	2768.05	2853.83	2727.34	2700.62	2735.55	2824.2	2869.6	2765.66	2739.91	2677.45	2720.76	2740.75
		75.5	2913.08	2944.49	2953.7	2761.64	2846.69	2719.76	2694.86	2729.93	2815.81	2861.48	2759.46	2732.18	2671.66	2713.72	2734.1
		76	2904.73	2934.25	2943.84	2754.98	2839.37	2712.34	2689.04	2724.22	2807.43	2853.34	2752.94	2724.33	2665.71	2706.53	2727.67
		76.5	2895.64	2923.5	2934.29	2747.78	2831.58	2704.85	2682.89	2717.83	2798.77	2844.87	2745.8	2716.56	2659.65	2699.06	2721.16
		77	2885.93	2912.84	2925.22	2740.63	2823.24	2697.34	2676.35	2710.95	2789.89	2836.33	2737.96	2708.61	2653.35	2691.11	2714.63
		77.5	2875.86	2901.98	2916.96	2733.64	2814.77	2690.11	2669.74	2704.12	2781.09	2828.04	2729.72	2700.82	2646.62	2683.41	2707.97
		78	2865.66	2890.85	2909.24	2726.38	2805.98	2682.47	2663.26	2697.19	2772.01	2819.62	2721.66	2693.07	2639.84	2675.69	2700.65
		78.5	2855.5	2879.36	2901.87	2718.97	2796.75	2674.58	2656.8	2689.85	2762.86	2811.05	2713.5	2685.17	2632.84	2667.59	2692.99
		79	2845.38	2867.74	2894.45	2711.47	2787.43	2666.62	2650.43	2682.61	2753.62	2802.8	2705.59	2677.05	2625.9	2659.31	2684.97
		79.5	2835.39	2855.58	2886.48	2703.88	2778.16	2658.78	2644.31	2675.23	2744.43	2794.44	2697.83	2669.13	2618.74	2651.15	2676.71
		80	2825.48	2843.06	2878.06	2695.8	2768.5	2650.77	2638.31	2667.4	2734.92	2785.9	2689.75	2661.03	2611.37	2642.28	2668.46
		80.5	2815.48	2830.53	2868.88	2687.74	2758.45	2642.83	2631.91	2659.58	2725.56	2777.4	2681.51	2653.09	2603.74	2633.42	2660.43
		81	2805.25	2818.26	2859.7	2679.66	2748.55	2634.61	2625.29	2651.76	2716.04	2768.9	2673.05	2645.33	2595.84	2624.68	2652.14
		81.5	2794.48	2806.44	2850.28	2671.45	2738.26	2626.2	2618.33	2643.47	2706.44	2760.12	2664.18	2637.83	2587.32	2615.99	2643.71
		82	2783.18	2795.16	2841.2	2662.75	2727.51	2617.8	2611.09	2634.97	2696.41	2751.41	2654.97	2630.14	2578.6	2606.96	2634.99
		82.5	2771.41	2784.23	2832.05	2654	2716.81	2609.31	2603.49	2626.42	2686.34	2742.51	2645.85	2622.38	2570.06	2598.29	2626.04
		83	2759.57	2773.53	2823.2	2644.62	2706.15	2600.78	2595.86	2617.11	2676.41	2733.46	2636.39	2614.38	2561.49	2589.27	2616.64
		83.5	2747.54	2763.1	2814.06	2634.72	2695.19	2592.54	2588.05	2607.43	2666.53	2724.51	2626.61	2606.13	2553.15	2580.06	2607.1
		84	2735.93	2752.65	2804.74	2624.87	2684.01	2584.57	2580.29	2597.4	2657	2715.7	2616.74	2597.66	2545.3	2570.66	2597.42
		84.5	2725.03	2742.21	2794.99	2615.33	2673.09	2576.3	2572.34	2587.23	2648.02	2706.74	2606.88	2589.07	2537.67	2561.49	2587.84
		85	2714.89	2732.1	2785.21	2606.1	2662.27	2568.37	2564.32	2577.11	2639.47	2698.17	2596.89	2580.63	2529.86	2552.34	2578.2
		85.5	2705.12	2722.27	2775.11	2597.51	2651.56	2560.66	2556.3	2567.65	2630.73	2689.7	2586.95	2572.27	2522.11	2543.62	2569.06
		86	2696.14	2712.51	2764.83	2589.32	2640.95	2552.93	2548.34	2558.45	2622.05	2681.19	2577.03	2563.99	2514.02	2535	2560.46
		86.5	2687.28	2702.83	2754.54	2581.22	2630.86	2545.21	2540.18	2550.02	2613.34	2672.36	2567.45	2555.86	2505.72	2526.4	2552.28
		87	2678.4	2693.26	2744.4	2573.1	2620.94	2538.07	2532.21	2542.12	2604.45	2663.64	2558.01	2547.74	2497.49	2517.93	2544.27
		87.5	2669.21	2683.61	2734.15	2564.74	2610.89	2530.87	2524.51	2534.51	2595.35	2654.54	2548.87	2539.68	2489.31	2509.3	2536.4
		88	2659.51	2673.76	2724.06	2556.3	2600.76	2523.62	2516.66	2526.72	2586.28	2645.25	2539.95	2531.78	2481.32	2500.61	2528.3
		88.5	2648.79	2663.83	2714.12	2547.98	2590.77	2516.86	2508.91	2519.22	2577.1	2635.8	2531.7	2523.94	2473.81	2492.16	2519.7
		89	2637.91	2653.82	2704.28	2539.41	2580.83	2510.39	2501.42	2511.55	2567.63	2626.79	2523.59	2515.95	2466.48	2484.06	2510.7
		89.5	2626.58	2643.86	2694.48	2530.86	2570.65	2503.91	2493.94	2503.77	2558.39	2617.56	2515.74	2508.24	2459.13	2476.04	2501.59
		90	2615.16	2633.91	2684.6	2522.58	2560.35	2497.38	2486.03	2495.7	2549.13	2608.84	2507.85	2500.39	2451.71	2468.31	2492.48
		90.5	2604.16	2624.15	2674.78	2514.09	2550.16	2490.91	2478.55	2487.74	2540.07	2600.65	2500.15	2492.12	2444.14	2460.51	2483.31
		91	2593.85	2614.31	2664.93	2505.24	2539.55	2483.86	2470.99	2479.5	2531.16	2592.57	2492	2483.81	2436.23	2452.6	2474.1
		91.5	2583.48	2604.65	2655.1	2496.62	2528.56	2476.37	2463.41	2471.33	2522.63	2584.34	2483.7	2475.57	2428.34	2444.74	2465.18
		92	2573.46	2595.14	2645.41	2487.75	2518.01	2468.66	2455.84	2463.19	2513.95	2576.68	2475.1	2467.28	2421.23	2436.76	2456.31
		92.5	2563.78	2585.74	2636.1	2478.5	2508.05	2460.83	2448.7	2455.39	2505.47	2568.64	2466.77	2458.99	2414.82	2428.8	2447.36
		93	2554.29	2576.39	2626.56	2469.55	2498.52	2453.1	2441.43	2447.63	2496.85	2560.3	2458.41	2451.03	2408.8	2421.09	2438.64
		93.5	2545.06	2567.61	2617.32	2460.87	2489.86	2445.63	2434.3	2440.26	2488.39	2552.08	2450.29	2443.03	2404.21	2413.63	2430.24
		94	2535.93	2558.66	2607.88	2452.78	2482.01	2438.7	2427.19	2432.56	2479.58	2543.56	2442.25	2434.58	2398.36	2406.2	2422.36
		94.5	2527.11	2549.83	2598.31	2444.87	2474.28	2431.82	2420.15	2425.01	2470.84	2534.81	2434.47	2426.22	2392.83	2398.95	2414.43
		95	2517.59	2540.45	2588.38	2438.57	2467.16	2425.84	2412.98	2416.59	2461.57	2525.47	2426.46	2416.55	2383.31	2391.8	2407.97

## Sheet: Fig. 5
Fig. 5A-E
Fig. 5F	MenT1			MenA1			MenT1 + MenA1			Fig. 5G	MenT1 T39A			MenA1			MenT1 T39A + MenA1			Fig. 5H	MenT1-p			MenA1			MenT1-p + MenA1
	Ve (ml)	Abs 280 nm (normalized)		Ve (ml)	Abs 280 nm (normalized)		Ve (ml)	Abs 280 nm (normalized)			Ve (ml)	Abs 280 nm (normalized)		Ve (ml)	Abs 280 nm (normalized)		Ve (ml)	Abs 280 nm (normalized)			Ve (ml)	Abs 280 nm (normalized)		Ve (ml)	Abs 280 nm (normalized)		Ve (ml)	Abs 280 nm (normalized)
	0.054983	0.0986386		0.025314	0.0553775		-0.00047	0.149533			0.893758	70.9271		10.0007	12.7759		-0.00046	0.188541			-0.00047	0.520711		0.025314	0.0553775		-0.00047	51.0833
	0.05581	0.0922094		0.026146	0.0612437		0.000364	0.0167437			0.89459	70.7846		10.0015	12.7935		0.000375	1.06798			0.000362	0.179846		0.026146	0.0612437		0.000366	1.99036
	0.056637	0.0918408		0.026978	0.0574893		0.001195	0.0022797			0.895422	70.724		10.0023	12.8053		0.001206	1.37343			0.001194	0.247706		0.026978	0.0574893		0.001198	2.52256
	0.057465	0.0897267		0.02781	0.0689872		0.002027	0			0.896254	70.6802		10.0032	12.842		0.002038	1.36784			0.002025	0.249519		0.02781	0.0689872		0.002029	2.5394
	0.058292	0.0942802		0.028641	0.0753227		0.002858	0.000198235			0.897086	70.587		10.004	12.9409		0.002869	1.36584			0.002857	0.250882		0.028641	0.0753227		0.00286	2.55609
	0.05912	0.105404		0.029473	0.0739148		0.00369	0.000141596			0.897918	70.5813		10.0048	13.0222		0.0037	1.37076			0.003689	0.252114		0.029473	0.0739148		0.003692	2.56633
	0.059947	0.111443		0.030305	0.0680486		0.004521	0.000495586			0.898749	70.5348		10.0057	13.0468		0.004532	1.37801			0.004521	0.252676		0.030305	0.0680486		0.004523	2.57152
	0.060775	0.112896		0.031137	0.0499805		0.005353	0.000318591			0.899581	70.4478		10.0065	13.0446		0.005363	1.3773			0.005353	0.253327		0.031137	0.0499805		0.005355	2.59231
	0.061602	0.116853		0.031969	0.0396559		0.006184	0.000941614			0.900413	70.4086		10.0073	13.047		0.006195	1.37684			0.006185	0.254279		0.031969	0.0396559		0.006186	2.59514
	0.06243	0.125364		0.032801	0.0490419		0.007016	0.000842497			0.901245	70.3228		10.0082	13.0646		0.007026	1.37605			0.007016	0.25486		0.032801	0.0490419		0.007018	2.60506
	0.063257	0.124214		0.033632	0.0565507		0.007847	0.00120357			0.902077	70.2376		10.009	13.0642		0.007858	1.37901			0.007848	0.25526		0.033632	0.0565507		0.007849	2.61246
	0.064085	0.121276		0.034464	0.0473993		0.008679	0.00152924			0.902909	70.1578		10.0098	12.9703		0.008689	1.38026			0.00868	0.25514		0.034464	0.0473993		0.00868	2.61451
	0.064912	0.120214		0.035296	0.0396559		0.00951	0.00164251			0.90374	70.0298		10.0107	12.948		0.009521	1.37838			0.009512	0.255471		0.035296	0.0396559		0.009512	2.61325
	0.06574	0.122642		0.036128	0.0417677		0.010342	0.00273988			0.904572	69.9304		10.0115	13.0557		0.010352	1.37755			0.010344	0.255621		0.036128	0.0417677		0.010343	2.62348
	0.066567	0.120582		0.03696	0.0504498		0.011173	0.00333459			0.905404	69.8312		10.0123	13.1493		0.011184	1.3768			0.011176	0.255561		0.03696	0.0504498		0.011175	2.63529
	0.067395	0.119487		0.037792	0.0588972		0.012005	0.00381602			0.906236	69.6917		10.0132	13.1479		0.012015	1.37847			0.012007	0.255822		0.037792	0.0588972		0.012006	2.64568
	0.068222	0.120875		0.038623	0.0649981		0.012836	0.00400717			0.907068	69.6061		10.014	13.0771		0.012847	1.37734			0.012839	0.255771		0.038623	0.0649981		0.012838	2.66726
	0.06905	0.120138		0.039455	0.0685179		0.013668	0.00453816			0.9079	69.551		10.0148	13.0144		0.013678	1.37597			0.013671	0.255771		0.039455	0.0685179		0.013669	2.68032
	0.069877	0.115985		0.040287	0.0732109		0.014499	0.00433992			0.908731	69.4451		10.0157	13.0156		0.014509	1.3768			0.014503	0.256423		0.040287	0.0732109		0.0145	2.69182
	0.070705	0.11733		0.041119	0.0833008		0.015331	0.00394345			0.909563	69.332		10.0165	13.0891		0.015341	1.37763			0.015335	0.257655		0.041119	0.0833008		0.015332	2.71008
	0.071532	0.114533		0.041951	0.0947987		0.016162	0.00336999			0.910395	69.2726		10.0173	13.1165		0.016172	1.38055			0.016167	0.258877		0.041951	0.0947987		0.016163	2.70457
	0.07236	0.11811		0.042783	0.100665		0.016994	0.00385849			0.911227	69.2063		10.0182	13.1279		0.017004	1.38143			0.016998	0.259288		0.042783	0.100665		0.016995	2.68725
	0.073187	0.118067		0.043614	0.0879938		0.017825	0.00385141			0.912059	69.0385		10.019	13.096		0.017835	1.38343			0.01783	0.26003		0.043614	0.0879938		0.017826	2.68615
	0.074015	0.115335		0.044446	0.0844741		0.018657	0.00358946			0.912891	68.9713		10.0198	13.028		0.018667	1.38284			0.018662	0.260851		0.044446	0.0844741		0.018658	2.69371
	0.074842	0.119		0.045278	0.0882285		0.019488	0.00341955			0.913723	68.7926		10.0206	13.1537		0.019498	1.38247			0.019494	0.261252		0.045278	0.0882285		0.019489	2.69591
	0.07567	0.126133		0.04611	0.0992571		0.02032	0.0038231			0.914554	68.6715		10.0215	13.2629		0.02033	1.38093			0.020326	0.261893		0.04611	0.0992571		0.020321	2.69953
	0.076497	0.136043		0.046942	0.107939		0.021151	0.00451692			0.915386	68.5811		10.0223	13.2369		0.021161	1.37989			0.021158	0.262394		0.046942	0.107939		0.021152	2.69623
	0.077325	0.145985		0.047774	0.103481		0.021983	0.00529569			0.916218	68.5225		10.0231	13.166		0.021993	1.37768			0.021989	0.262905		0.047774	0.103481		0.021983	2.70394
	0.078152	0.150766		0.048605	0.106531		0.022814	0.00470099			0.91705	68.4597		10.024	13.1047		0.022824	1.37626			0.022821	0.263797		0.048605	0.106531		0.022815	2.72976
	0.07898	0.155981		0.049437	0.115683		0.023646	0.00480719			0.917882	68.3628		10.0248	13.0644		0.023656	1.37538			0.023653	0.264138		0.049437	0.115683		0.023646	2.75401
	0.079807	0.160263		0.050269	0.11052		0.024477	0.0050479			0.918714	68.27		10.0256	12.9497		0.024487	1.37609			0.024485	0.264418		0.050269	0.11052		0.024478	2.75716
	0.080635	0.16885		0.051101	0.095268		0.025308	0.00532401			0.919545	68.1648		10.0265	12.8922		0.025319	1.37463			0.025317	0.264598		0.051101	0.095268		0.025309	2.75385
	0.081462	0.177274		0.051933	0.0924522		0.02614	0.00551517			0.920377	68.0235		10.0273	12.8612		0.02615	1.37351			0.026149	0.264769		0.051933	0.0924522		0.026141	2.76362
	0.08229	0.180581		0.052765	0.0938601		0.026971	0.00586916			0.921209	67.8915		10.0281	12.9103		0.026981	1.37247			0.026981	0.26531		0.052765	0.0938601		0.026972	2.77653
	0.083117	0.18727		0.053596	0.102542		0.027803	0.00682493			0.922041	67.769		10.029	12.9689		0.027813	1.37218			0.027812	0.26541		0.053596	0.102542		0.027803	2.78424
	0.083945	0.187238		0.054428	0.122487		0.028634	0.00705149			0.922873	67.6282		10.0298	12.9904		0.028644	1.37426			0.028644	0.26565		0.054428	0.122487		0.028635	2.79086
	0.084772	0.181275		0.05526	0.111694		0.029466	0.00696653			0.923705	67.5282		10.0306	12.9567		0.029476	1.37468			0.029476	0.266312		0.05526	0.111694		0.029466	2.79149
	0.0856	0.18031		0.056092	0.122253		0.030297	0.00681785			0.924537	67.4309		10.0315	12.9917		0.030307	1.37247			0.030308	0.266542		0.056092	0.122253		0.030298	2.78897
	0.086427	0.180277		0.056924	0.124834		0.031129	0.00737716			0.925368	67.3249		10.0323	12.9969		0.031139	1.36901			0.03114	0.266462		0.056924	0.124834		0.031129	2.78645
	0.087255	0.177296		0.057756	0.122253		0.03196	0.00768867			0.9262	67.1986		10.0331	13.0159		0.03197	1.36834			0.031972	0.266883		0.057756	0.122253		0.031961	2.78393
	0.088082	0.171842		0.058587	0.106531		0.032792	0.00702317			0.927032	67.0975		10.034	12.9963		0.032802	1.37022			0.032803	0.267354		0.058587	0.106531		0.032792	2.79007
	0.08891	0.164557		0.059419	0.0940947		0.033623	0.00747628			0.927864	67.0277		10.0348	12.9076		0.033633	1.36763			0.033635	0.268145		0.059419	0.0940947		0.033623	2.80597
	0.089737	0.15829		0.060251	0.109816		0.034455	0.00747628			0.928696	66.9748		10.0356	12.8184		0.034465	1.36346			0.034467	0.268827		0.060251	0.109816		0.034455	2.81951
	0.090565	0.147221		0.061083	0.129058		0.035286	0.00866568			0.929528	66.8583		10.0365	12.7982		0.035296	1.35909			0.035299	0.268516		0.061083	0.129058		0.035286	2.82424
	0.091392	0.139642		0.061915	0.135862		0.036118	0.00840373			0.930359	66.7359		10.0373	12.867		0.036128	1.35667			0.036131	0.268065		0.061915	0.135862		0.036118	2.83668
	0.09222	0.137127		0.062747	0.139382		0.036949	0.00880728			0.931191	66.6464		10.0381	12.9359		0.036959	1.3535			0.036963	0.267955		0.062747	0.139382		0.036949	2.83589
	0.093047	0.132953		0.063578	0.146422		0.037781	0.00926747			0.932023	66.6152		10.0389	12.9395		0.037791	1.35017			0.037794	0.267434		0.063578	0.146422		0.037781	2.83447
	0.093875	0.128887		0.06441	0.153931		0.038612	0.00955066			0.932855	66.5225		10.0398	12.8664		0.038622	1.34821			0.038626	0.266632		0.06441	0.153931		0.038612	2.83416
	0.094702	0.129061		0.065242	0.161439		0.039444	0.00873648			0.933687	66.4722		10.0406	12.7917		0.039453	1.34938			0.039458	0.266422		0.065242	0.161439		0.039443	2.8362
	0.09553	0.133365		0.066074	0.178803		0.040275	0.0095011			0.934519	66.3871		10.0414	12.7947		0.040285	1.35046			0.04029	0.266973		0.066074	0.178803		0.040275	2.82644
	0.096357	0.126123		0.066906	0.181619		0.041107	0.0111507			0.93535	66.2869		10.0423	12.7985		0.041116	1.34921			0.041122	0.267805		0.066906	0.181619		0.041106	2.83337
	0.097185	0.126773		0.067738	0.177161		0.041938	0.0109454			0.936182	66.2478		10.0431	12.7595		0.041948	1.35338			0.041954	0.268205		0.067738	0.177161		0.041938	2.83872
	0.098012	0.138883		0.068569	0.179507		0.04277	0.0110941			0.937014	66.2155		10.0439	12.7673		0.042779	1.35976			0.042785	0.268185		0.068569	0.179507		0.042769	2.83731
	0.098839	0.145215		0.069401	0.173876		0.043601	0.0112711			0.937846	66.0998		10.0448	12.9025		0.043611	1.36488			0.043617	0.268466		0.069401	0.173876		0.043601	2.84077
	0.099667	0.141908		0.070233	0.166132		0.044433	0.0113348			0.938678	65.9878		10.0456	12.9219		0.044442	1.36605			0.044449	0.268426		0.070233	0.166132		0.044432	2.85069
	0.100494	0.127586		0.071065	0.149238		0.045264	0.0116463			0.93951	65.8546		10.0464	12.8865		0.045274	1.36609			0.045281	0.268306		0.071065	0.149238		0.045264	2.84234
	0.101322	0.120452		0.071897	0.135393		0.046096	0.0112923			0.940342	65.7152		10.0473	12.8241		0.046105	1.36634			0.046113	0.268877		0.071897	0.135393		0.046095	2.854
	0.102149	0.120626		0.072729	0.141963		0.046927	0.0115472			0.941173	65.6349		10.0481	12.6824		0.046937	1.36805			0.046945	0.268255		0.072729	0.141963		0.046926	2.85431
	0.102977	0.121135		0.07356	0.145483		0.047759	0.0113135			0.942005	65.5369		10.0489	12.5807		0.047768	1.36838			0.047776	0.267895		0.07356	0.145483		0.047758	2.85163
	0.103804	0.118382		0.074392	0.140086		0.04859	0.012064			0.942837	65.4343		10.0498	12.5213		0.0486	1.36692			0.048608	0.267754		0.074392	0.140086		0.048589	2.84565
	0.104632	0.110933		0.075224	0.138678		0.049422	0.0117596			0.943669	65.329		10.0506	12.5633		0.049431	1.36609			0.04944	0.266993		0.075224	0.138678		0.049421	2.83148
	0.105459	0.108028		0.076056	0.148768		0.050253	0.0117242			0.944501	65.2583		10.0514	12.628		0.050262	1.36384			0.050272	0.267173		0.076056	0.148768		0.050252	2.83148
	0.106287	0.104537		0.076888	0.153696		0.051085	0.0121631			0.945333	65.2055		10.0523	12.6806		0.051094	1.36384			0.051104	0.267754		0.076888	0.153696		0.051084	2.83746
	0.107114	0.103322		0.07772	0.148064		0.051916	0.011533			0.946164	65.1575		10.0531	12.6612		0.051925	1.36438			0.051936	0.268316		0.07772	0.148064		0.051915	2.84124
	0.107942	0.106271		0.078551	0.149707		0.052748	0.0112073			0.946996	65.094		10.0539	12.6717		0.052757	1.36638			0.052767	0.268115		0.078551	0.149707		0.052746	2.83888
	0.108769	0.105924		0.079383	0.141259		0.053579	0.0110728			0.947828	65.026		10.0548	12.6695		0.053588	1.36663			0.053599	0.267995		0.079383	0.141259		0.053578	2.84345
	0.109597	0.105512		0.080215	0.125773		0.054411	0.0110587			0.94866	64.978		10.0556	12.7266		0.05442	1.36576			0.054431	0.268716		0.080215	0.125773		0.054409	2.84061
	0.110424	0.10651		0.081047	0.11404		0.055242	0.010287			0.949492	64.8829		10.0564	12.8288		0.055251	1.36784			0.055263	0.269297		0.081047	0.11404		0.055241	2.83179
	0.111252	0.103994		0.081879	0.0917482		0.056074	0.0106055			0.950324	64.7997		10.0572	12.8585		0.056083	1.36726			0.056095	0.268857		0.081879	0.0917482		0.056072	2.83038
	0.112079	0.104179		0.082711	0.0816583		0.056905	0.011087			0.951155	64.7128		10.0581	12.8579		0.056914	1.36401			0.056927	0.268025		0.082711	0.0816583		0.056904	2.82471
	0.112907	0.100352		0.083542	0.0746188		0.057737	0.0113206			0.951987	64.6498		10.0589	12.7739		0.057746	1.36226			0.057758	0.266532		0.083542	0.0746188		0.057735	2.82298
	0.113734	0.0998312		0.084374	0.0675793		0.058568	0.0112994			0.952819	64.5433		10.0597	12.7256		0.058577	1.36234			0.05859	0.265129		0.084374	0.0675793		0.058566	2.8299
	0.114562	0.0912445		0.085206	0.071099		0.0594	0.0119153			0.953651	64.5375		10.0606	12.7088		0.059409	1.36205			0.059422	0.264458		0.085206	0.071099		0.059398	2.82424
	0.115389	0.0889135		0.086038	0.0680486		0.060231	0.0119436			0.954483	64.4998		10.0614	12.6646		0.06024	1.36134			0.060254	0.264649		0.086038	0.0680486		0.060229	2.82219
	0.116217	0.0929684		0.08687	0.0659367		0.061063	0.0122481			0.955315	64.486		10.0623	12.6465		0.061072	1.36088			0.061086	0.264949		0.08687	0.0659367		0.061061	2.81699
	0.117044	0.0889027		0.087702	0.0581933		0.061894	0.0113914			0.956147	64.5043		10.0631	12.5967		0.061903	1.35884			0.061918	0.264588		0.087702	0.0581933		0.061892	2.8181
	0.117872	0.0791451		0.088533	0.0668753		0.062726	0.0108533			0.956978	64.4182		10.0639	12.4763		0.062734	1.36021			0.06275	0.264669		0.088533	0.0668753		0.062724	2.80644
	0.118699	0.0727484		0.089365	0.076496		0.063557	0.0106693			0.95781	64.3267		10.0647	12.4249		0.063566	1.36309			0.063581	0.264418		0.089365	0.076496		0.063555	2.80141
	0.119527	0.0645087		0.090197	0.0720376		0.064389	0.0110516			0.958642	64.2794		10.0656	12.5142		0.064397	1.36459			0.064413	0.264067		0.090197	0.0720376		0.064387	2.78267
	0.120354	0.0478123		0.091029	0.0774346		0.06522	0.0115542			0.959474	64.1873		10.0664	12.6242		0.065229	1.36717			0.065245	0.264057		0.091029	0.0774346		0.065218	2.74488
	0.121182	0.0378379		0.091861	0.0908096		0.066052	0.0111719			0.960306	64.1314		10.0672	12.7684		0.06606	1.36809			0.066077	0.263727		0.091861	0.0908096		0.066049	2.73118
	0.122009	0.0393557		0.092693	0.121314		0.066883	0.0112144			0.961138	64.0499		10.0681	12.8438		0.066892	1.36817			0.066909	0.263607		0.092693	0.121314		0.066881	2.74362
	0.122837	0.0229846		0.093524	0.141963		0.067715	0.011887			0.961969	64.0106		10.0689	12.8558		0.067723	1.3698			0.067741	0.263446		0.093524	0.141963		0.067712	2.73528
	0.123664	0.0222257		0.094356	0.152053		0.068546	0.0123613			0.962801	63.9682		10.0697	12.8507		0.068555	1.37055			0.068572	0.262825		0.094356	0.152053		0.068544	2.73055
	0.124492	0.0060714		0.095188	0.172937		0.069378	0.0125737			0.963633	63.9616		10.0706	12.825		0.069386	1.37163			0.069404	0.262935		0.095188	0.172937		0.069375	2.71591
	0.125319	0.00238519		0.09602	0.218929		0.070209	0.0125029			0.964465	63.9319		10.0714	12.8846		0.070218	1.37238			0.070236	0.263296		0.09602	0.218929		0.070207	2.70394
	0.126147	0		0.096852	0.288854		0.071041	0.0127366			0.965297	63.8249		10.0722	12.9386		0.071049	1.37105			0.071068	0.262735		0.096852	0.288854		0.071038	2.69938
	0.126974	0.00823976		0.097684	0.347048		0.071872	0.0126516			0.966129	63.6745		10.0731	12.9146		0.071881	1.3738			0.0719	0.262254		0.097684	0.347048		0.071869	2.68993
	0.127802	0.0124681		0.098515	0.413688		0.072704	0.0119012			0.96696	63.63		10.0739	12.8404		0.072712	1.37934			0.072732	0.261833		0.098515	0.413688		0.072701	2.68835
	0.128629	0.0131186		0.099347	0.494408		0.073535	0.0122127			0.967792	63.5237		10.0747	12.7836		0.073543	1.38234			0.073563	0.260581		0.099347	0.494408		0.073532	2.69087
	0.129457	0.021792		0.100179	0.572312		0.074367	0.0121843			0.968624	63.4425		10.0756	12.7468		0.074375	1.38043			0.074395	0.259128		0.100179	0.572312		0.074364	2.68946
	0.130284	0.0268876		0.101011	0.655613		0.075198	0.0127012			0.969456	63.4076		10.0764	12.7669		0.075206	1.38001			0.075227	0.258527		0.101011	0.655613		0.075195	2.6745
	0.131112	0.0401146		0.101843	0.730466		0.07603	0.0124463			0.970288	63.2829		10.0772	12.7956		0.076038	1.38272			0.076059	0.258567		0.101843	0.730466		0.076027	2.66741
	0.131939	0.0472702		0.102675	0.803442		0.076861	0.0120357			0.97112	63.1678		10.078	12.8002		0.076869	1.38659			0.076891	0.258597		0.102675	0.803442		0.076858	2.65702
	0.132767	0.0593046		0.103506	0.890967		0.077693	0.0123118			0.971952	63.1415		10.0789	12.7822		0.077701	1.39089			0.077723	0.258787		0.103506	0.890967		0.077689	2.63136
	0.133594	0.0608225		0.104338	0.983654		0.078524	0.0119012			0.972783	63.0468		10.0797	12.8093		0.078532	1.3936			0.078554	0.258817		0.104338	0.983654		0.078521	2.62774
	0.134422	0.0671107		0.10517	1.0815		0.079356	0.0120003			0.973615	62.9177		10.0806	12.8601		0.079364	1.39547			0.079386	0.259088		0.10517	1.0815		0.079352	2.61608
	0.135249	0.0720979		0.106002	1.1946		0.080187	0.0117242			0.974447	62.9075		10.0814	12.8965		0.080195	1.39485			0.080218	0.259839		0.106002	1.1946		0.080184	2.61514
	0.136077	0.0787114		0.106834	1.30536		0.081019	0.0120074			0.975279	62.7627		10.0822	12.9993		0.081027	1.39531			0.08105	0.259699		0.106834	1.30536		0.081015	2.62805
	0.136904	0.0544258		0.107666	1.40555		0.08185	0.0118304			0.976111	62.6802		10.083	13.0333		0.081858	1.39718			0.081882	0.259499		0.107666	1.40555		0.081847	2.63167
	0.137732	0.05345		0.108497	1.51561		0.082682	0.010825			0.976943	62.6059		10.0839	13.0033		0.08269	1.39926			0.082714	0.259198		0.108497	1.51561		0.082678	2.62191
	0.138559	0.05345		0.109329	1.64349		0.083513	0.0107401			0.977775	62.5513		10.0847	13.0623		0.083521	1.40001			0.083545	0.258146		0.109329	1.64349		0.083509	2.60254
	0.139387	0.0424998		0.110161	1.77865		0.084345	0.0103578			0.978606	62.4737		10.0855	13.0973		0.084353	1.39685			0.084377	0.257334		0.110161	1.77865		0.084341	2.60254
	0.140214	0.0417409		0.110993	1.90606		0.085176	0.0101808			0.979438	62.4149		10.0864	13.0094		0.085184	1.3916			0.085209	0.256994		0.110993	1.90606		0.085172	2.59136
	0.141041	0.0413072		0.111825	2.0293		0.086008	0.010117			0.98027	62.3489		10.0872	12.9143		0.086015	1.39039			0.086041	0.257555		0.111825	2.0293		0.086004	2.59058
	0.141869	0.0474871		0.112657	2.15803		0.086839	0.0095011			0.981102	62.2926		10.088	12.9107		0.086847	1.38985			0.086873	0.258036		0.112657	2.15803		0.086835	2.60113
	0.142696	0.0514985		0.113488	2.27296		0.087671	0.00947278			0.981934	62.2345		10.0889	13.0214		0.087678	1.39147			0.087705	0.258046		0.113488	2.27296		0.087667	2.58491
	0.143524	0.0565942		0.11432	2.3782		0.088502	0.00989757			0.982766	62.1922		10.0897	13.2201		0.08851	1.39105			0.088536	0.258346		0.11432	2.3782		0.088498	2.57105
	0.144351	0.0750252		0.115152	2.48969		0.089334	0.0105772			0.983597	62.1294		10.0905	13.349		0.089341	1.38926			0.089368	0.258978		0.115152	2.48969		0.08933	2.57105
	0.145179	0.0944429		0.115984	2.5977		0.090165	0.010379			0.984429	62.0696		10.0914	13.3677		0.090173	1.38905			0.0902	0.259479		0.115984	2.5977		0.090161	2.58207
	0.146006	0.129126		0.116816	2.69672		0.090997	0.0101524			0.985261	62.0389		10.0922	13.3356		0.091004	1.38672			0.091032	0.259809		0.116816	2.69672		0.090992	2.58428
	0.146834	0.150885		0.117648	2.79891		0.091828	0.0105702			0.986093	61.9588		10.093	13.2574		0.091836	1.38755			0.091864	0.259829		0.117648	2.79891		0.091824	2.58333
	0.147661	0.191759		0.118479	2.90499		0.09266	0.0104781			0.986925	61.8862		10.0939	13.2322		0.092667	1.38735			0.092696	0.259529		0.118479	2.90499		0.092655	2.59325
	0.148489	0.231678		0.119311	3.01802		0.093491	0.0115472			0.987757	61.8238		10.0947	13.2659		0.093499	1.38593			0.093527	0.259879		0.119311	3.01802		0.093487	2.59514
	0.149316	0.257156		0.120143	3.11965		0.094323	0.011618			0.988588	61.7679		10.0955	13.2629		0.09433	1.38514			0.094359	0.260971		0.120143	3.11965		0.094318	2.58286
	0.150144	0.279783		0.120975	3.21461		0.095154	0.0131755			0.98942	61.7538		10.0963	13.2252		0.095162	1.38493			0.095191	0.262244		0.120975	3.21461		0.09515	2.56932
	0.150971	0.312883		0.121807	3.32483		0.095986	0.0148534			0.990252	61.6722		10.0972	13.2118		0.095993	1.3843			0.096023	0.262615		0.121807	3.32483		0.095981	2.5498
	0.151799	0.343013		0.122639	3.43673		0.096817	0.0174588			0.991084	61.6038		10.098	13.1584		0.096825	1.38326			0.096855	0.262815		0.122639	3.43673		0.096812	2.54318
	0.152626	0.38033		0.12347	3.54467		0.097649	0.0192571			0.991916	61.5277		10.0989	13.217		0.097656	1.37755			0.097687	0.264037		0.12347	3.54467		0.097644	2.5509
	0.153454	0.411435		0.124302	3.64088		0.09848	0.0211403			0.992748	61.48		10.0997	13.2895		0.098487	1.38251			0.098519	0.26552		0.124302	3.64088		0.098475	2.55672
	0.154281	0.453707		0.125134	3.73739		0.099312	0.0241563			0.99358	61.3693		10.1005	13.3595		0.099319	1.38743			0.09935	0.267865		0.125134	3.73739		0.099307	2.57719
	0.155109	0.502604		0.125966	3.83831		0.100143	0.0275546			0.994411	61.2941		10.1014	13.3707		0.10015	1.38801			0.100182	0.270319		0.125966	3.83831		0.100138	2.57121
	0.155936	0.552931		0.126798	3.95362		0.100975	0.0307193			0.995243	61.2101		10.1022	13.3261		0.100982	1.38918			0.101014	0.271752		0.126798	3.95362		0.10097	2.58522
	0.156764	0.613461		0.12763	4.07538		0.101806	0.0347548			0.996075	61.1743		10.103	13.3669		0.101813	1.39168			0.101846	0.273225		0.12763	4.07538		0.101801	2.59498
	0.157591	0.6705		0.128461	4.1809		0.102638	0.0393212			0.996907	61.0992		10.1038	13.2942		0.102645	1.39351			0.102678	0.274658		0.128461	4.1809		0.102632	2.61782
	0.158419	0.733198		0.129293	4.27864		0.103469	0.0442488			0.997739	60.9987		10.1047	13.2317		0.103476	1.39197			0.10351	0.276261		0.129293	4.27864		0.103464	2.62285
	0.159246	0.797045		0.130125	4.36888		0.104301	0.0484684			0.998571	60.8927		10.1055	13.2323		0.104308	1.3926			0.104341	0.278104		0.130125	4.36888		0.104295	2.64805
	0.160074	0.860459		0.130957	4.47328		0.105132	0.0528649			0.999402	60.8228		10.1063	13.3337		0.105139	1.39451			0.105173	0.280008		0.130957	4.47328		0.105127	2.6545
	0.160901	0.919644		0.131789	4.59077		0.105964	0.0570278			1.00023	60.7229		10.1072	13.3126		0.105971	1.39906			0.106005	0.281671		0.131789	4.59077		0.105958	2.67229
	0.161729	0.984652		0.132621	4.70394		0.106795	0.0614598			1.00107	60.6074		10.108	13.2348		0.106802	1.39789			0.106837	0.283966		0.132621	4.70394		0.10679	2.70111
	0.162556	1.04096		0.133452	4.80528		0.107627	0.0659626			1.0019	60.4996		10.1088	13.1192		0.107634	1.39893			0.107669	0.287953		0.133452	4.80528		0.107621	2.71985
	0.163384	1.08914		0.134284	4.8776		0.108458	0.0711804			1.00273	60.4348		10.1097	13.0946		0.108465	1.39943			0.108501	0.291981		0.134284	4.8776		0.108452	2.71859
	0.164211	1.13265		0.135116	4.95485		0.10929	0.0754141			1.00356	60.3191		10.1105	13.1443		0.109296	1.3991			0.109332	0.295748		0.135116	4.95485		0.109284	2.72063
	0.165039	1.16538		0.135948	5.05277		0.110121	0.0808585			1.00439	60.208		10.1113	13.1004		0.110128	1.40018			0.110164	0.299626		0.135948	5.05277		0.110115	2.72835
	0.165866	1.20307		0.13678	5.12652		0.110953	0.086055			1.00523	60.0879		10.1122	13.1219		0.110959	1.4016			0.110996	0.30204		0.13678	5.12652		0.110947	2.7389
	0.166694	1.23214		0.137612	5.17042		0.111784	0.0913932			1.00606	60.0027		10.113	13.0795		0.111791	1.40214			0.111828	0.303694		0.137612	5.17042		0.111778	2.7496
	0.167521	1.26798		0.138443	5.19438		0.112616	0.0965119			1.00689	59.9583		10.1138	12.9525		0.112622	1.39935			0.11266	0.305517		0.138443	5.19438		0.11261	2.75181
	0.168349	1.30032		0.139275	5.23843		0.113447	0.101779			1.00772	59.9538		10.1147	12.9881		0.113454	1.39847			0.113492	0.307391		0.139275	5.23843		0.113441	2.76944
	0.169176	1.3286		0.140107	5.27944		0.114278	0.106586			1.00855	59.9117		10.1155	13.142		0.114285	1.39564			0.114323	0.309334		0.140107	5.27944		0.114273	2.7685
	0.170004	1.35226		0.140939	5.31525		0.11511	0.111026			1.00938	59.8974		10.1163	13.143		0.115117	1.39393			0.115155	0.311008		0.140939	5.31525		0.115104	2.76078
	0.170831	1.36699		0.141771	5.35913		0.115941	0.116165			1.01022	59.8521		10.1172	13.1319		0.115948	1.39476			0.115987	0.313082		0.141771	5.35913		0.115935	2.75622
	0.171659	1.38766		0.142603	5.40266		0.116773	0.120711			1.01105	59.8065		10.118	13.2036		0.11678	1.3976			0.116819	0.315075		0.142603	5.40266		0.116767	2.74929
	0.172486	1.4019		0.143434	5.44682		0.117604	0.126106			1.01188	59.7274		10.1188	13.2685		0.117611	1.39818			0.117651	0.316648		0.143434	5.44682		0.117598	2.74882
	0.173314	1.41675		0.144266	5.47437		0.118436	0.131571			1.01271	59.6619		10.1197	13.2424		0.118443	1.39693			0.118483	0.318181		0.144266	5.47437		0.11843	2.75464
	0.174141	1.4307		0.145098	5.49485		0.119267	0.137086			1.01354	59.5443		10.1205	13.1958		0.119274	1.39185			0.119314	0.319554		0.145098	5.49485		0.119261	2.76472
	0.174969	1.4614		0.14593	5.50938		0.120099	0.143026			1.01438	59.4455		10.1213	13.1606		0.120106	1.38951			0.120146	0.321107		0.14593	5.50938		0.120093	2.75669
	0.175796	1.48942		0.146762	5.50107		0.12093	0.148449			1.01521	59.3377		10.1221	13.1182		0.120937	1.3906			0.120978	0.32244		0.146762	5.50107		0.120924	2.7548
	0.176624	1.50471		0.147594	5.47552		0.121762	0.15459			1.01604	59.1805		10.123	13.1463		0.121768	1.38893			0.12181	0.323321		0.147594	5.47552		0.121755	2.75937
	0.177451	1.52393		0.148425	5.44694		0.122593	0.160045			1.01687	59.0865		10.1238	13.0601		0.1226	1.3878			0.122642	0.324554		0.148425	5.44694		0.122587	2.75102
	0.178279	1.55238		0.149257	5.42629		0.123425	0.16574			1.0177	58.9964		10.1246	12.9766		0.123431	1.38701			0.123474	0.326227		0.149257	5.42629		0.123418	2.7463
	0.179106	1.57953		0.150089	5.41118		0.124256	0.171169			1.01853	58.9448		10.1255	13.0045		0.124263	1.3853			0.124305	0.327589		0.150089	5.41118		0.12425	2.75417
	0.179934	1.60333		0.150921	5.39698		0.125088	0.17729			1.01937	58.8265		10.1263	13.0033		0.125094	1.38409			0.125137	0.329173		0.150921	5.39698		0.125081	2.7644
	0.180761	1.62134		0.151753	5.37762		0.125919	0.183872			1.0202	58.7318		10.1271	12.9604		0.125926	1.38384			0.125969	0.331287		0.151753	5.37762		0.125913	2.77165
	0.181589	1.63067		0.152585	5.37175		0.126751	0.190724			1.02103	58.6221		10.128	12.9622		0.126757	1.38851			0.126801	0.332809		0.152585	5.37175		0.126744	2.7685
	0.182416	1.64536		0.153416	5.36812		0.127582	0.197328			1.02186	58.5103		10.1288	13.0557		0.127589	1.38914			0.127633	0.334002		0.153416	5.36812		0.127575	2.75732
	0.183243	1.6625		0.154248	5.35387		0.128414	0.203328			1.02269	58.4423		10.1296	13.0261		0.12842	1.38514			0.128465	0.334633		0.154248	5.35387		0.128407	2.75102
	0.184071	1.67443		0.15508	5.35411		0.129245	0.208678			1.02353	58.3993		10.1305	12.8675		0.129252	1.3828			0.129296	0.335435		0.15508	5.35411		0.129238	2.76598
	0.184898	1.68208		0.155912	5.35857		0.130077	0.214131			1.02436	58.2853		10.1313	12.7789		0.130083	1.38143			0.130128	0.336617		0.155912	5.35857		0.13007	2.76724
	0.185726	1.68081		0.156744	5.35681		0.130908	0.218794			1.02519	58.2113		10.1321	12.8659		0.130915	1.38455			0.13096	0.337328		0.156744	5.35681		0.130901	2.76614
	0.186553	1.67912		0.157576	5.35146		0.13174	0.224436			1.02602	58.141		10.133	12.9889		0.131746	1.39022			0.131792	0.33808		0.157576	5.35146		0.131733	2.76283
	0.187381	1.67512		0.158407	5.3473		0.132571	0.230605			1.02685	58.0751		10.1338	13.0725		0.132578	1.39447			0.132624	0.339873		0.158407	5.3473		0.132564	2.76708
	0.188208	1.66723		0.159239	5.35256		0.133403	0.235498			1.02768	58.0292		10.1346	13.0894		0.133409	1.39439			0.133456	0.341166		0.159239	5.35256		0.133396	2.78078
	0.189036	1.65105		0.160071	5.36483		0.134234	0.240922			1.02852	57.9317		10.1355	13.067		0.13424	1.39472			0.134288	0.341837		0.160071	5.36483		0.134227	2.77653
	0.189863	1.63226		0.160903	5.371		0.135066	0.246299			1.02935	57.8287		10.1363	13.1047		0.135072	1.39651			0.135119	0.342779		0.160903	5.371		0.135058	2.7748
	0.190691	1.62402		0.161735	5.36176		0.135897	0.251636			1.03018	57.723		10.1371	13.1443		0.135903	1.39918			0.135951	0.34371		0.161735	5.36176		0.13589	2.78125
	0.191518	1.61693		0.162567	5.36945		0.136729	0.255914			1.03101	57.5834		10.138	13.2813		0.136735	1.40018			0.136783	0.344402		0.162567	5.36945		0.136721	2.78897
	0.192346	1.60644		0.163398	5.39128		0.13756	0.260388			1.03184	57.4874		10.1388	13.4304		0.137566	1.39822			0.137615	0.345324		0.163398	5.39128		0.137553	2.79857
	0.193173	1.59342		0.16423	5.40205		0.138392	0.264741			1.03268	57.3855		10.1396	13.4226		0.138398	1.39739			0.138447	0.346496		0.16423	5.40205		0.138384	2.80849
	0.194001	1.57319		0.165062	5.42319		0.139223	0.268382			1.03351	57.2675		10.1404	13.2902		0.139229	1.40006			0.139279	0.347087		0.165062	5.42319		0.139216	2.8055
	0.194828	1.54971		0.165894	5.44996		0.140055	0.272298			1.03434	57.1362		10.1413	13.1878		0.140061	1.39501			0.14011	0.347017		0.165894	5.44996		0.140047	2.80487
	0.195656	1.52439		0.166726	5.45362		0.140886	0.27529			1.03517	57.0693		10.1421	13.1513		0.140892	1.39305			0.140942	0.346386		0.166726	5.45362		0.140878	2.79495
	0.196483	1.49335		0.167558	5.45618		0.141718	0.278135			1.036	56.995		10.1429	13.1675		0.141724	1.39151			0.141774	0.346676		0.167558	5.45618		0.14171	2.79054
	0.197311	1.45979		0.168389	5.45423		0.142549	0.280913			1.03683	56.9027		10.1438	13.2197		0.142555	1.39239			0.142606	0.347067		0.168389	5.45423		0.142541	2.78645
	0.198138	1.41942		0.169221	5.45813		0.143381	0.283676			1.03767	56.8015		10.1446	13.2607		0.143387	1.39272			0.143438	0.346506		0.169221	5.45813		0.143373	2.78078
	0.198966	1.37075		0.170053	5.46803		0.144212	0.286011			1.0385	56.7205		10.1454	13.3416		0.144218	1.39364			0.14427	0.345774		0.170053	5.46803		0.144204	2.77606
	0.199793	1.31688		0.170885	5.48082		0.145044	0.287812			1.03933	56.6592		10.1463	13.3417		0.145049	1.39843			0.145101	0.344983		0.170885	5.48082		0.145036	2.76803
	0.200621	1.26383		0.171717	5.50994		0.145875	0.290338			1.04016	56.6631		10.1471	13.3472		0.145881	1.40293			0.145933	0.343841		0.171717	5.50994		0.145867	2.75811
	0.201448	1.2218		0.172549	5.51484		0.146707	0.291978			1.04099	56.6712		10.1479	13.2925		0.146712	1.41081			0.146765	0.3436		0.172549	5.51484		0.146698	2.74945
	0.202276	1.18283		0.17338	5.51409		0.147538	0.293674			1.04183	56.6167		10.1488	13.2546		0.147544	1.42227			0.147597	0.343971		0.17338	5.51409		0.14753	2.73638
	0.203103	1.14106		0.174212	5.5189		0.14837	0.295956			1.04266	56.574		10.1496	13.2063		0.148375	1.44065			0.148429	0.343029		0.174212	5.5189		0.148361	2.72646
	0.203931	1.10192		0.175044	5.52315		0.149201	0.297842			1.04349	56.5445		10.1504	13.3029		0.149207	1.45236			0.149261	0.340244		0.175044	5.52315		0.149193	2.72394
	0.204758	1.06484		0.175876	5.53592		0.150033	0.299261			1.04432	56.4514		10.1513	13.2438		0.150038	1.46282			0.150092	0.337018		0.175876	5.53592		0.150024	2.72551
	0.205586	1.03331		0.176708	5.55037		0.150864	0.300875			1.04515	56.3931		10.1521	13.1826		0.15087	1.47236			0.150924	0.334403		0.176708	5.55037		0.150856	2.71733
	0.206413	1.00983		0.17754	5.55023		0.151696	0.301745			1.04599	56.3508		10.1529	13.2113		0.151701	1.48028			0.151756	0.332699		0.17754	5.55023		0.151687	2.70646
	0.207241	0.99159		0.178371	5.56086		0.152527	0.30242			1.04682	56.2928		10.1538	13.2526		0.152533	1.48633			0.152588	0.331567		0.178371	5.56086		0.152518	2.69497
	0.208068	0.975328		0.179203	5.57768		0.153359	0.3037			1.04765	56.2465		10.1546	13.2079		0.153364	1.49137			0.15342	0.330876		0.179203	5.57768		0.15335	2.67954
	0.208896	0.956582		0.180035	5.60591		0.15419	0.304959			1.04848	56.1834		10.1554	13.2662		0.154196	1.50204			0.154252	0.331116		0.180035	5.60591		0.154181	2.67686
	0.209723	0.936969		0.180867	5.63313		0.155022	0.306659			1.04931	56.1213		10.1562	13.2644		0.155027	1.50837			0.155083	0.331106		0.180867	5.63313		0.155013	2.66442
	0.210551	0.916598		0.181699	5.65373		0.155853	0.30899			1.05015	56.0853		10.1571	13.1213		0.155859	1.50925			0.155915	0.330355		0.181699	5.65373		0.155844	2.67166
	0.211378	0.902547		0.182531	5.6779		0.156685	0.310357			1.05098	55.9843		10.1579	13.1372		0.15669	1.51637			0.156747	0.330004		0.182531	5.6779		0.156676	2.68127
	0.212206	0.891651		0.183362	5.68633		0.157516	0.312496			1.05181	55.9224		10.1587	13.0879		0.157521	1.52258			0.157579	0.329603		0.183362	5.68633		0.157507	2.68426
	0.213033	0.872634		0.184194	5.69358		0.158348	0.313834			1.05264	55.8903		10.1596	13.0527		0.158353	1.52675			0.158411	0.329313		0.184194	5.69358		0.158339	2.68552
	0.213861	0.855352		0.185026	5.70866		0.159179	0.315771			1.05347	55.8472		10.1604	13.0627		0.159184	1.52875			0.159243	0.329263		0.185026	5.70866		0.15917	2.68804
	0.214688	0.849086		0.185858	5.71467		0.160011	0.317798			1.0543	55.7811		10.1612	13.1444		0.160016	1.53279			0.160074	0.329092		0.185858	5.71467		0.160001	2.69371
	0.215516	0.849964		0.18669	5.72823		0.160842	0.319779			1.05514	55.7291		10.1621	13.1896		0.160847	1.53942			0.160906	0.328882		0.18669	5.72823		0.160833	2.70567
	0.216343	0.834623		0.187522	5.75698		0.161674	0.32142			1.05597	55.6834		10.1629	13.2464		0.161679	1.5435			0.161738	0.328742		0.187522	5.75698		0.161664	2.70725
	0.217171	0.809502		0.188353	5.78612		0.162505	0.322906			1.0568	55.6477		10.1637	13.2408		0.16251	1.54275			0.16257	0.328511		0.188353	5.78612		0.162496	2.7241
	0.217998	0.793825		0.189185	5.82191		0.163337	0.324609			1.05763	55.5812		10.1646	13.2372		0.163342	1.55071			0.163402	0.328882		0.189185	5.82191		0.163327	2.72394
	0.218826	0.78436		0.190017	5.85762		0.164168	0.32669			1.05846	55.5192		10.1654	13.3344		0.164173	1.55776			0.164234	0.329593		0.190017	5.85762		0.164159	2.73779
	0.219653	0.776153		0.190849	5.90028		0.165	0.328393			1.0593	55.4779		10.1662	13.4006		0.165005	1.55792			0.165065	0.329834		0.190849	5.90028		0.16499	2.74331
	0.220481	0.767599		0.191681	5.94137		0.165831	0.33113			1.06013	55.432		10.1671	13.3768		0.165836	1.56059			0.165897	0.330475		0.191681	5.94137		0.165821	2.73559
	0.221308	0.762189		0.192513	5.96312		0.166663	0.333443			1.06096	55.4127		10.1679	13.3559		0.166668	1.56142			0.166729	0.330936		0.192513	5.96312		0.166653	2.74142
	0.222136	0.7568		0.193344	5.97861		0.167494	0.334485			1.06179	55.3613		10.1687	13.4368		0.167499	1.56147			0.167561	0.331206		0.193344	5.97861		0.167484	2.73779
	0.222963	0.754881		0.194176	5.99055		0.168326	0.334883			1.06262	55.3011		10.1696	13.4642		0.168331	1.55709			0.168393	0.331307		0.194176	5.99055		0.168316	2.73622
	0.22379	0.751325		0.195008	6.00313		0.169157	0.335856			1.06345	55.2739		10.1704	13.4435		0.169162	1.55576			0.169225	0.331257		0.195008	6.00313		0.169147	2.74645
	0.224618	0.742001		0.19584	6.03091		0.169989	0.338151			1.06429	55.2183		10.1712	13.3897		0.169993	1.55692			0.170057	0.331697		0.19584	6.03091		0.169979	2.74693
	0.225445	0.739052		0.196672	6.05114		0.17082	0.340536			1.06512	55.1309		10.1721	13.4849		0.170825	1.55759			0.170888	0.332629		0.196672	6.05114		0.17081	2.73858
	0.226273	0.740017		0.197504	6.0742		0.171652	0.342555			1.06595	55.0607		10.1729	13.5863		0.171656	1.55513			0.17172	0.333651		0.197504	6.0742		0.171641	2.74425
	0.2271	0.740191		0.198335	6.10748		0.172483	0.345248			1.06678	54.9776		10.1737	13.5138		0.172488	1.55605			0.172552	0.334372		0.198335	6.10748		0.172473	2.73937
	0.227928	0.738912		0.199167	6.14624		0.173315	0.347411			1.06761	54.9337		10.1745	13.3911		0.173319	1.54967			0.173384	0.335324		0.199167	6.14624		0.173304	2.72614
	0.228755	0.730618		0.199999	6.19721		0.174146	0.349898			1.06845	54.8555		10.1754	13.3304		0.174151	1.54676			0.174216	0.336016		0.199999	6.19721		0.174136	2.72677
	0.229583	0.72653		0.200831	6.24585		0.174978	0.352557			1.06928	54.7469		10.1762	13.4198		0.174982	1.54146			0.175048	0.335845		0.200831	6.24585		0.174967	2.72473
	0.23041	0.727549		0.201663	6.29074		0.175809	0.355076			1.07011	54.7026		10.177	13.4952		0.175814	1.53654			0.175879	0.336757		0.201663	6.29074		0.175799	2.72882
	0.231238	0.731886		0.202495	6.35658		0.176641	0.357337			1.07094	54.6503		10.1779	13.3807		0.176645	1.53646			0.176711	0.337619		0.202495	6.35658		0.17663	2.72882
	0.232065	0.728764		0.203326	6.45283		0.177472	0.360545			1.07177	54.6185		10.1787	13.2384		0.177477	1.53379			0.177543	0.337879		0.203326	6.45283		0.177462	2.73669
	0.232893	0.722356		0.204158	6.55883		0.178304	0.362883			1.07261	54.5872		10.1795	13.0673		0.178308	1.5295			0.178375	0.338711		0.204158	6.55883		0.178293	2.73433
	0.23372	0.725273		0.20499	6.65553		0.179135	0.365465			1.07344	54.5366		10.1804	12.8512		0.17914	1.52888			0.179207	0.340063		0.20499	6.65553		0.179124	2.73181
	0.234548	0.719808		0.205822	6.74267		0.179967	0.367922			1.07427	54.5181		10.1812	12.7676		0.179971	1.52763			0.180039	0.340935		0.205822	6.74267		0.179956	2.73039
	0.235375	0.720188		0.206654	6.80394		0.180798	0.371024			1.0751	54.52		10.182	12.835		0.180802	1.53271			0.18087	0.341406		0.206654	6.80394		0.180787	2.72126
	0.236203	0.7255		0.207486	6.8459		0.18163	0.374034			1.07593	54.4986		10.1829	12.8496		0.181634	1.53			0.181702	0.341757		0.207486	6.8459		0.181619	2.7115
	0.23703	0.731344		0.208317	6.88778		0.182461	0.376341			1.07676	54.4416		10.1837	12.9258		0.182465	1.52842			0.182534	0.342157		0.208317	6.88778		0.18245	2.70205
	0.237858	0.735193		0.209149	6.93284		0.183293	0.378819			1.0776	54.3421		10.1845	12.9224		0.183297	1.52483			0.183366	0.341907		0.209149	6.93284		0.183282	2.69906
	0.238685	0.73799		0.209981	6.97732		0.184124	0.380974			1.07843	54.2474		10.1854	12.8806		0.184128	1.52217			0.184198	0.343039		0.209981	6.97732		0.184113	2.69056
	0.239513	0.73748		0.210813	7.01163		0.184956	0.383893			1.07926	54.1558		10.1862	12.7335		0.18496	1.51987			0.18503	0.344793		0.210813	7.01163		0.184944	2.68017
	0.24034	0.737795		0.211645	7.05007		0.185787	0.385625			1.08009	54.0918		10.187	12.7492		0.185791	1.51646			0.185861	0.345734		0.211645	7.05007		0.185776	2.66458
	0.241168	0.740223		0.212477	7.0858		0.186619	0.388082			1.08092	54.0097		10.1879	12.8076		0.186623	1.51425			0.186693	0.347107		0.212477	7.0858		0.186607	2.65419
	0.241995	0.743704		0.213308	7.09392		0.18745	0.389644			1.08176	53.8973		10.1887	12.8476		0.187454	1.50758			0.187525	0.349341		0.213308	7.09392		0.187439	2.63718
	0.242823	0.746132		0.21414	7.11483		0.188282	0.392761			1.08259	53.7798		10.1895	12.9428		0.188286	1.49724			0.188357	0.351024		0.21414	7.11483		0.18827	2.6197
	0.24365	0.743769		0.214972	7.1593		0.189113	0.395993			1.08342	53.705		10.1904	12.9544		0.189117	1.47916			0.189189	0.352307		0.214972	7.1593		0.189102	2.6016
	0.244478	0.747281		0.215804	7.17631		0.189945	0.398326			1.08425	53.6705		10.1912	12.9515		0.189949	1.4589			0.190021	0.353559		0.215804	7.17631		0.189933	2.58664
	0.245305	0.747704		0.216636	7.20172		0.190776	0.401361			1.08508	53.6254		10.192	12.9184		0.19078	1.44665			0.190852	0.355142		0.216636	7.20172		0.190764	2.56963
	0.246133	0.746891		0.217468	7.25144		0.191608	0.403703			1.08591	53.6259		10.1928	12.9546		0.191612	1.4324			0.191684	0.357327		0.217468	7.25144		0.191596	2.54539
	0.24696	0.75229		0.218299	7.27803		0.192439	0.407056			1.08675	53.5679		10.1937	12.9509		0.192443	1.42177			0.192516	0.3593		0.218299	7.27803		0.192427	2.53452
	0.247788	0.753234		0.219131	7.32724		0.193271	0.409919			1.08758	53.5005		10.1945	13.0194		0.193274	1.41218			0.193348	0.360352		0.219131	7.32724		0.193259	2.52098
	0.248615	0.752464		0.219963	7.35514		0.194102	0.412319			1.08841	53.4614		10.1953	13.0663		0.194106	1.40193			0.19418	0.362226		0.219963	7.35514		0.19409	2.50413
	0.249443	0.750241		0.220795	7.39097		0.194934	0.414888			1.08924	53.3968		10.1962	13.1513		0.194937	1.39347			0.195012	0.364681		0.220795	7.39097		0.194922	2.49831
	0.25027	0.751987		0.221627	7.42684		0.195765	0.417987			1.09007	53.3095		10.197	13.0821		0.195769	1.38589			0.195843	0.366494		0.221627	7.42684		0.195753	2.49736
	0.251098	0.74765		0.222459	7.45411		0.196597	0.420911			1.09091	53.2529		10.1979	13.1255		0.1966	1.38076			0.196675	0.368468		0.222459	7.45411		0.196584	2.48288
	0.251925	0.747249		0.22329	7.47342		0.197428	0.423459			1.09174	53.1843		10.1987	13.1488		0.197432	1.37939			0.197507	0.370602		0.22329	7.47342		0.197416	2.46556
	0.252753	0.757017		0.224122	7.49292		0.19826	0.426618			1.09257	53.1509		10.1995	13.1371		0.198263	1.37142			0.198339	0.373127		0.224122	7.49292		0.198247	2.45343
	0.25358	0.759294		0.224954	7.52692		0.199091	0.429922			1.0934	53.1178		10.2003	13.1998		0.199095	1.36338			0.199171	0.376423		0.224954	7.52692		0.199079	2.4369
	0.254408	0.773161		0.225786	7.56332		0.199923	0.433232			1.09423	53.021		10.2012	13.1733		0.199926	1.35842			0.200003	0.378918		0.225786	7.56332		0.19991	2.42494
	0.255235	0.78848		0.226618	7.5742		0.200754	0.436551			1.09506	52.9628		10.202	13.1528		0.200758	1.35363			0.200834	0.380852		0.226618	7.5742		0.200742	2.40541
	0.256063	0.788556		0.22745	7.6144		0.201586	0.43963			1.0959	52.9431		10.2028	13.1414		0.201589	1.34804			0.201666	0.382916		0.22745	7.6144		0.201573	2.3725
	0.25689	0.785119		0.228281	7.6407		0.202417	0.442756			1.09673	52.8492		10.2037	13.2249		0.202421	1.33992			0.202498	0.38526		0.228281	7.6407		0.202405	2.34637
	0.257718	0.784425		0.229113	7.62447		0.203248	0.445422			1.09756	52.726		10.2045	13.1818		0.203252	1.33379			0.20333	0.387074		0.229113	7.62447		0.203236	2.33629
	0.258545	0.792362		0.229945	7.63721		0.20408	0.447801			1.09839	52.6464		10.2053	13.1889		0.204084	1.32987			0.204162	0.389749		0.229945	7.63721		0.204067	2.31425
	0.259373	0.799495		0.230777	7.65387		0.204911	0.450065			1.09922	52.6004		10.2062	13.1823		0.204915	1.32033			0.204994	0.392083		0.230777	7.65387		0.204899	2.29441
	0.2602	0.814089		0.231609	7.67337		0.205743	0.45341			1.10006	52.6017		10.207	13.1745		0.205746	1.30958			0.205826	0.393807		0.231609	7.67337		0.20573	2.2563
	0.261028	0.814663		0.232441	7.68099		0.206574	0.456468			1.10089	52.6036		10.2078	13.1698		0.206578	1.30253			0.206657	0.395189		0.232441	7.68099		0.206562	2.23379
	0.261855	0.823575		0.233272	7.67086		0.207406	0.459495			1.10172	52.5381		10.2087	13.262		0.207409	1.29374			0.207489	0.396141		0.233272	7.67086		0.207393	2.22497
	0.262683	0.818306		0.234104	7.67902		0.208237	0.461557			1.10255	52.4008		10.2095	13.3556		0.208241	1.28745			0.208321	0.397995		0.234104	7.67902		0.208225	2.20812
	0.26351	0.825321		0.234936	7.69209		0.209069	0.463865			1.10338	52.3296		10.2103	13.3598		0.209072	1.28366			0.209153	0.399498		0.234936	7.69209		0.209056	2.19521
	0.264338	0.840228		0.235768	7.70357		0.2099	0.466306			1.10421	52.3473		10.2112	13.3238		0.209904	1.27915			0.209985	0.40088		0.235768	7.70357		0.209887	2.18655
	0.265165	0.851579		0.2366	7.71598		0.210732	0.46915			1.10505	52.3757		10.212	13.1536		0.210735	1.27332			0.210817	0.402974		0.2366	7.71598		0.210719	2.16262
	0.265992	0.851948		0.237432	7.7119		0.211563	0.471508			1.10588	52.3856		10.2128	13.2451		0.211567	1.27032			0.211648	0.404778		0.237432	7.7119		0.21155	2.14215
	0.26682	0.862855		0.238263	7.726		0.212395	0.474288			1.10671	52.3628		10.2136	13.159		0.212398	1.2634			0.21248	0.406301		0.238263	7.726		0.212382	2.12451
	0.267647	0.86125		0.239095	7.74179		0.213226	0.477382			1.10754	52.3252		10.2145	13.0582		0.21323	1.25803			0.213312	0.407733		0.239095	7.74179		0.213213	2.09948
	0.268475	0.865836		0.239927	7.73318		0.214058	0.48031			1.10837	52.2765		10.2153	13.0624		0.214061	1.25002			0.214144	0.410168		0.239927	7.73318		0.214045	2.08342
	0.269302	0.867452		0.240759	7.72865		0.214889	0.482875			1.10921	52.1961		10.2162	13.0864		0.214893	1.2424			0.214976	0.411651		0.240759	7.72865		0.214876	2.08027
	0.27013	0.882869		0.241591	7.72018		0.215721	0.485585			1.11004	52.1311		10.217	13.0834		0.215724	1.23769			0.215808	0.412974		0.241591	7.72018		0.215707	2.05445
	0.270957	0.879746		0.242423	7.6988		0.216552	0.487966			1.11087	52.1143		10.2178	13.007		0.216555	1.23481			0.216639	0.414847		0.242423	7.6988		0.216539	2.02453
	0.271785	0.88134		0.243254	7.67065		0.217384	0.490147			1.1117	52.0379		10.2186	12.9723		0.217387	1.23223			0.217471	0.416711		0.243254	7.67065		0.21737	1.99824
	0.272612	0.880028		0.244086	7.61966		0.218215	0.492504			1.11253	51.9382		10.2195	13.0151		0.218218	1.22589			0.218303	0.418654		0.244086	7.61966		0.218202	1.9773
	0.27344	0.875486		0.244918	7.55346		0.219047	0.494183			1.11336	51.8815		10.2203	12.9916		0.21905	1.21785			0.219135	0.420548		0.244918	7.55346		0.219033	1.95635
	0.274267	0.876722		0.24575	7.48506		0.219878	0.496452			1.1142	51.8395		10.2211	13.1894		0.219881	1.21577			0.219967	0.422432		0.24575	7.48506		0.219865	1.93715
	0.275095	0.86679		0.246582	7.41338		0.22071	0.4989			1.11503	51.8227		10.222	13.1835		0.220713	1.21414			0.220799	0.423844		0.246582	7.41338		0.220696	1.92849
	0.275922	0.873046		0.247414	7.35269		0.221541	0.500732			1.11586	51.7862		10.2228	13.2188		0.221544	1.21277			0.22163	0.425417		0.247414	7.35269		0.221527	1.91542
	0.27675	0.881091		0.248245	7.30551		0.222373	0.502602			1.11669	51.7329		10.2236	13.2615		0.222376	1.20597			0.222462	0.42696		0.248245	7.30551		0.222359	1.90455
	0.277577	0.875019		0.249077	7.27392		0.223204	0.50469			1.11752	51.6749		10.2245	13.3087		0.223207	1.20889			0.223294	0.428493		0.249077	7.27392		0.22319	1.89038
	0.278405	0.879063		0.249909	7.26081		0.224036	0.507236			1.11836	51.64		10.2253	13.2033		0.224039	1.2076			0.224126	0.431269		0.249909	7.26081		0.224022	1.87039
	0.279232	0.889298		0.250741	7.26059		0.224867	0.50962			1.11919	51.644		10.2261	13.2218		0.22487	1.20414			0.224958	0.433693		0.250741	7.26059		0.224853	1.85543
	0.28006	0.890447		0.251573	7.25104		0.225699	0.51184			1.12002	51.6539		10.227	13.2811		0.225702	1.20218			0.22579	0.434926		0.251573	7.25104		0.225685	1.83606
	0.280887	0.885232		0.252405	7.22645		0.22653	0.513568			1.12085	51.66		10.2278	13.322		0.226533	1.19697			0.226621	0.436178		0.252405	7.22645		0.226516	1.82331
	0.281715	0.8937		0.253237	7.19222		0.227362	0.515796			1.12168	51.6224		10.2286	13.3521		0.227365	1.19189			0.227453	0.438543		0.253237	7.19222		0.227348	1.81244
	0.282542	0.893689		0.254068	7.18351		0.228193	0.518233			1.12251	51.5356		10.2295	13.2577		0.228196	1.18726			0.228285	0.441118		0.254068	7.18351		0.228179	1.79418
	0.28337	0.903176		0.2549	7.19799		0.229025	0.520672			1.12335	51.4566		10.2303	13.1738		0.229027	1.18626			0.229117	0.44243		0.2549	7.19799		0.22901	1.78583
	0.284197	0.900541		0.255732	7.20029		0.229856	0.523072			1.12418	51.3947		10.2311	13.0093		0.229859	1.18243			0.229949	0.443963		0.255732	7.20029		0.229842	1.78205
	0.285025	0.901191		0.256564	7.1978		0.230688	0.525057			1.12501	51.3638		10.2319	13.011		0.23069	1.18072			0.230781	0.444995		0.256564	7.1978		0.230673	1.77922
	0.285852	0.911665		0.257396	7.1997		0.231519	0.526947			1.12584	51.3395		10.2328	13.0938		0.231522	1.18047			0.231612	0.446368		0.257396	7.1997		0.231505	1.77056
	0.28668	0.919547		0.258227	7.18924		0.232351	0.529382			1.12668	51.3004		10.2336	13.2313		0.232353	1.17497			0.232444	0.447891		0.258227	7.18924		0.232336	1.76316
	0.287507	0.922528		0.259059	7.17882		0.233182	0.531605			1.12751	51.2577		10.2345	13.2988		0.233185	1.17434			0.233276	0.449043		0.259059	7.17882		0.233168	1.76757
	0.288335	0.928881		0.259891	7.18074		0.234014	0.532976			1.12834	51.2337		10.2353	13.3499		0.234016	1.17084			0.234108	0.450155		0.259891	7.18074		0.233999	1.76662
	0.289162	0.929575		0.260723	7.17187		0.234845	0.534344			1.12917	51.2394		10.2361	13.2469		0.234848	1.16655			0.23494	0.451638		0.260723	7.17187		0.23483	1.76615
	0.28999	0.930594		0.261555	7.19196		0.235677	0.536297			1.13	51.2044		10.237	13.1881		0.235679	1.165			0.235772	0.453271		0.261555	7.19196		0.235662	1.7619
	0.290817	0.937273		0.262387	7.21962		0.236508	0.537774			1.13083	51.1558		10.2378	13.1413		0.236511	1.1605			0.236603	0.454333		0.262387	7.21962		0.236493	1.76222
	0.291645	0.929098		0.263218	7.22791		0.23734	0.539434			1.13167	51.1175		10.2386	13.2055		0.237342	1.15484			0.237435	0.454854		0.263218	7.22791		0.237325	1.75151
	0.292472	0.928437		0.26405	7.25065		0.238171	0.541164			1.1325	51.1154		10.2394	13.2313		0.238174	1.14871			0.238267	0.455525		0.26405	7.25065		0.238156	1.75812
	0.2933	0.930497		0.264882	7.28307		0.239003	0.542973			1.13333	51.0918		10.2403	13.3431		0.239005	1.13825			0.239099	0.456487		0.264882	7.28307		0.238988	1.75907
	0.294127	0.928914		0.265714	7.2922		0.239834	0.544868			1.13416	50.9752		10.2411	13.3231		0.239836	1.13233			0.239931	0.457349		0.265714	7.2922		0.239819	1.75639
	0.294955	0.936503		0.266546	7.29999		0.240666	0.546225			1.13499	50.8739		10.2419	13.3391		0.240668	1.12908			0.240763	0.457449		0.266546	7.29999		0.24065	1.75544
	0.295782	0.936232		0.267378	7.31252		0.241497	0.547492			1.13583	50.8155		10.2428	13.3445		0.241499	1.12191			0.241595	0.457639		0.267378	7.31252		0.241482	1.74442
	0.29661	0.934693		0.268209	7.35844		0.242329	0.548686			1.13666	50.7504		10.2436	13.3309		0.242331	1.11933			0.242426	0.4582		0.268209	7.35844		0.242313	1.73734
	0.297437	0.943019		0.269041	7.38674		0.24316	0.549804			1.13749	50.7027		10.2444	13.2149		0.243162	1.11641			0.243258	0.459563		0.269041	7.38674		0.243145	1.74049
	0.298265	0.953828		0.269873	7.40465		0.243992	0.550495			1.13832	50.6956		10.2453	13.1069		0.243994	1.1147			0.24409	0.460174		0.269873	7.40465		0.243976	1.74332
	0.299092	0.960214		0.270705	7.45406		0.244823	0.552799			1.13915	50.658		10.2461	13.0423		0.244825	1.11254			0.244922	0.460936		0.270705	7.45406		0.244808	1.73214
	0.29992	0.968107		0.271537	7.48785		0.245655	0.554586			1.13998	50.6118		10.2469	12.9859		0.245657	1.10895			0.245754	0.461567		0.271537	7.48785		0.245639	1.72836
	0.300747	0.978851		0.272369	7.51916		0.246486	0.556051			1.14082	50.5692		10.2478	12.9854		0.246488	1.10916			0.246586	0.462629		0.272369	7.51916		0.246471	1.73309
	0.301575	0.98747		0.273201	7.54832		0.247318	0.556508			1.14165	50.5184		10.2486	13.0223		0.24732	1.10941			0.247417	0.46329		0.273201	7.54832		0.247302	1.74962
	0.302402	0.992165		0.274032	7.59774		0.248149	0.556932			1.14248	50.4606		10.2494	13.0748		0.248151	1.10874			0.248249	0.464222		0.274032	7.59774		0.248133	1.76127
	0.30323	0.998128		0.274864	7.65453		0.248981	0.557408			1.14331	50.4244		10.2503	13.0188		0.248983	1.10483			0.249081	0.465014		0.274864	7.65453		0.248965	1.75261
	0.304057	1.01262		0.275696	7.70495		0.249812	0.558675			1.14414	50.4724		10.2511	13.0283		0.249814	1.09982			0.249913	0.466005		0.275696	7.70495		0.249796	1.7397
	0.304885	1.02778		0.276528	7.77058		0.250644	0.560735			1.14498	50.4295		10.2519	12.9905		0.250646	1.09711			0.250745	0.467108		0.276528	7.77058		0.250628	1.73198
	0.305712	1.03586		0.27736	7.85623		0.251475	0.56299			1.14581	50.2845		10.2528	13.0621		0.251477	1.09887			0.251577	0.468701		0.27736	7.85623		0.251459	1.72238
	0.30654	1.03069		0.278192	7.90276		0.252307	0.564836			1.14664	50.1524		10.2536	13.2118		0.252308	1.09962			0.252408	0.470153		0.278192	7.90276		0.252291	1.72191
	0.307367	1.03564		0.279023	7.99115		0.253138	0.566311			1.14747	50.0135		10.2544	13.1691		0.25314	1.09766			0.25324	0.471897		0.279023	7.99115		0.253122	1.72411
	0.308194	1.04374		0.279855	8.06692		0.25397	0.568055			1.1483	49.9533		10.2553	13.2066		0.253971	1.09774			0.254072	0.473079		0.279855	8.06692		0.253953	1.73183
	0.309022	1.05468		0.280687	8.12573		0.254801	0.569966			1.14913	49.8895		10.2561	13.1954		0.254803	1.09857			0.254904	0.474482		0.280687	8.12573		0.254785	1.74175
	0.309849	1.06771		0.281519	8.2026		0.255633	0.571825			1.14997	49.813		10.2569	13.1907		0.255634	1.0987			0.255736	0.474872		0.281519	8.2026		0.255616	1.75214
	0.310677	1.07329		0.282351	8.26382		0.256464	0.574052			1.1508	49.7569		10.2577	13.089		0.256466	1.09941			0.256568	0.475744		0.282351	8.26382		0.256448	1.75938
	0.311504	1.07326		0.283183	8.32952		0.257296	0.576118			1.15163	49.6573		10.2586	13.0557		0.257297	1.09962			0.257399	0.476796		0.283183	8.32952		0.257279	1.76773
	0.312332	1.07308		0.284014	8.41709		0.258127	0.578189			1.15246	49.5796		10.2594	13.0554		0.258129	1.09878			0.258231	0.478489		0.284014	8.41709		0.258111	1.77513
	0.313159	1.08345		0.284846	8.49077		0.258959	0.580702			1.15329	49.5625		10.2602	13.0031		0.25896	1.0982			0.259063	0.479321		0.284846	8.49077		0.258942	1.77954
	0.313987	1.09518		0.285678	8.58611		0.25979	0.583171			1.15413	49.5912		10.2611	12.989		0.259792	1.09486			0.259895	0.480383		0.285678	8.58611		0.259773	1.78174
	0.314814	1.10803		0.28651	8.70712		0.260622	0.585969			1.15496	49.5347		10.2619	13.2281		0.260623	1.09232			0.260727	0.480593		0.28651	8.70712		0.260605	1.77954
	0.315642	1.12034		0.287342	8.81363		0.261453	0.588861			1.15579	49.4686		10.2627	13.1819		0.261455	1.08824			0.261559	0.480994		0.287342	8.81363		0.261436	1.78977
	0.316469	1.13202		0.288173	8.91486		0.262285	0.591498			1.15662	49.4213		10.2636	13.2195		0.262286	1.08482			0.26239	0.481114		0.288173	8.91486		0.262268	1.79323
	0.317297	1.14095		0.289005	9.0391		0.263116	0.594084			1.15745	49.3341		10.2644	13.2817		0.263117	1.08028			0.263222	0.481024		0.289005	9.0391		0.263099	1.78583
	0.318124	1.14467		0.289837	9.16893		0.263948	0.596534			1.15829	49.2641		10.2652	13.3188		0.263949	1.07624			0.264054	0.482116		0.289837	9.16893		0.263931	1.79276
	0.318952	1.1564		0.290669	9.31397		0.264779	0.598455			1.15912	49.2776		10.2661	13.3797		0.26478	1.06919			0.264886	0.484		0.290669	9.31397		0.264762	1.80111
	0.319779	1.16466		0.291501	9.4637		0.265611	0.600736			1.15995	49.2889		10.2669	13.392		0.265612	1.06548			0.265718	0.484892		0.291501	9.4637		0.265593	1.79859
	0.320607	1.16382		0.292333	9.609		0.266442	0.603487			1.16078	49.2669		10.2677	13.3203		0.266443	1.06277			0.26655	0.485894		0.292333	9.609		0.266425	1.80489
	0.321434	1.16602		0.293165	9.77931		0.267274	0.606841			1.16161	49.245		10.2686	13.2593		0.267275	1.05852			0.267381	0.487176		0.293165	9.77931		0.267256	1.82079
	0.322262	1.1783		0.293996	9.95039		0.268105	0.610143			1.16244	49.1794		10.2694	13.2836		0.268106	1.05577			0.268213	0.488599		0.293996	9.95039		0.268088	1.82961
	0.323089	1.1905		0.294828	10.1577		0.268937	0.613111			1.16328	49.1156		10.2702	13.3069		0.268938	1.05594			0.269045	0.489481		0.294828	10.1577		0.268919	1.8337
	0.323917	1.19568		0.29566	10.3612		0.269768	0.616593			1.16411	49.0762		10.2711	13.1378		0.269769	1.05331			0.269877	0.490603		0.29566	10.3612		0.269751	1.84614
	0.324744	1.1941		0.296492	10.5628		0.2706	0.62037			1.16494	49.0784		10.2719	13.2333		0.270601	1.05048			0.270709	0.493007		0.296492	10.5628		0.270582	1.86094
	0.325572	1.19998		0.297324	10.7905		0.271431	0.62377			1.16577	49.0658		10.2727	13.2898		0.271432	1.04706			0.271541	0.495101		0.297324	10.7905		0.271414	1.87117
	0.326399	1.20465		0.298156	11.0188		0.272263	0.627603			1.1666	49.0313		10.2736	13.2504		0.272264	1.0491			0.272372	0.497496		0.298156	11.0188		0.272245	1.88393
	0.327227	1.20166		0.298987	11.2815		0.273094	0.631186			1.16744	48.9644		10.2744	13.1685		0.273095	1.04356			0.273204	0.499961		0.298987	11.2815		0.273076	1.8866
	0.328054	1.20034		0.299819	11.5795		0.273926	0.634271			1.16827	48.8848		10.2752	13.0557		0.273927	1.03656			0.274036	0.502125		0.299819	11.5795		0.273908	1.89148
	0.328882	1.20956		0.300651	11.8773		0.274757	0.638409			1.1691	48.7861		10.276	12.9537		0.274758	1.0361			0.274868	0.50461		0.300651	11.8773		0.274739	1.89825
	0.329709	1.21687		0.301483	12.1986		0.275589	0.643363			1.16993	48.7058		10.2769	12.9372		0.275589	1.03539			0.2757	0.507776		0.301483	12.1986		0.275571	1.89369
	0.330537	1.2297		0.302315	12.544		0.27642	0.648081			1.17076	48.6198		10.2777	13.0602		0.276421	1.03077			0.276532	0.511032		0.302315	12.544		0.276402	1.89715
	0.331364	1.24441		0.303147	12.8967		0.277252	0.652743			1.17159	48.5671		10.2785	12.9718		0.277252	1.02802			0.277364	0.514449		0.303147	12.8967		0.277234	1.914
	0.332192	1.25318		0.303978	13.2603		0.278083	0.65756			1.17243	48.5393		10.2794	13.03		0.278084	1.02789			0.278195	0.517885		0.303978	13.2603		0.278065	1.9225
	0.333019	1.26627		0.30481	13.6452		0.278915	0.662455			1.17326	48.507		10.2802	13.0516		0.278915	1.02377			0.279027	0.522086		0.30481	13.6452		0.278896	1.92707
	0.333847	1.28345		0.305642	14.0295		0.279746	0.667886			1.17409	48.4644		10.281	13.1219		0.279747	1.01839			0.279859	0.525812		0.305642	14.0295		0.279728	1.93195
	0.334674	1.29655		0.306474	14.45		0.280578	0.673193			1.17492	48.3719		10.2819	12.9186		0.280578	1.01997			0.280691	0.530249		0.306474	14.45		0.280559	1.9299
	0.335502	1.30216		0.307306	14.8919		0.281409	0.678315			1.17575	48.3543		10.2827	12.9936		0.28141	1.0211			0.281523	0.535043		0.307306	14.8919		0.281391	1.93557
	0.336329	1.30479		0.308138	15.3413		0.282241	0.683451			1.17658	48.3603		10.2835	12.942		0.282241	1.01893			0.282355	0.540071		0.308138	15.3413		0.282222	1.93904
	0.337157	1.31554		0.308969	15.7872		0.283072	0.688704			1.17742	48.3238		10.2844	12.8605		0.283073	1.0186			0.283186	0.545339		0.308969	15.7872		0.283054	1.94108
	0.337984	1.32391		0.309801	16.2608		0.283904	0.694644			1.17825	48.3009		10.2852	12.7963		0.283904	1.01481			0.284018	0.550653		0.309801	16.2608		0.283885	1.95226
	0.338812	1.32657		0.310633	16.7568		0.284735	0.701268			1.17908	48.2802		10.286	12.7813		0.284736	1.01005			0.28485	0.554805		0.310633	16.7568		0.284716	1.96407
	0.339639	1.33131		0.311465	17.2946		0.285567	0.708255			1.17991	48.2651		10.2869	12.6965		0.285567	1.00639			0.285682	0.560717		0.311465	17.2946		0.285548	1.96486
	0.340467	1.34006		0.312297	17.8323		0.286398	0.714733			1.18074	48.2366		10.2877	12.7505		0.286399	1.00514			0.286514	0.566407		0.312297	17.8323		0.286379	1.97053
	0.341294	1.35145		0.313129	18.3842		0.28723	0.72181			1.18158	48.1745		10.2885	12.7474		0.28723	1.00439			0.287346	0.572263		0.313129	18.3842		0.287211	1.97667
	0.342122	1.35451		0.31396	18.9575		0.288061	0.729783			1.18241	48.1169		10.2894	12.7081		0.288061	1.0013			0.288177	0.578372		0.31396	18.9575		0.288042	1.96879
	0.342949	1.35673		0.314792	19.5213		0.288892	0.737935			1.18324	48.0693		10.2902	12.6857		0.288893	1.00018			0.289009	0.585363		0.314792	19.5213		0.288874	1.95321
	0.343777	1.36393		0.315624	20.0827		0.289724	0.745732			1.18407	47.9938		10.291	12.7012		0.289724	0.999802			0.289841	0.591776		0.315624	20.0827		0.289705	1.93762
	0.344604	1.37023		0.316456	20.6148		0.290555	0.75409			1.1849	47.8892		10.2919	12.7053		0.290556	1.00418			0.290673	0.600176		0.316456	20.6148		0.290536	1.94108
	0.345432	1.38231		0.317288	21.1322		0.291387	0.762399			1.18573	47.8063		10.2927	12.5314		0.291387	1.0053			0.291505	0.606774		0.317288	21.1322		0.291368	1.95084
	0.346259	1.38838		0.31812	21.6933		0.292218	0.770638			1.18657	47.8224		10.2935	12.5324		0.292219	1.00351			0.292337	0.613779		0.31812	21.6933		0.292199	1.95179
	0.347087	1.3955		0.318951	22.2878		0.29305	0.77905			1.1874	47.8267		10.2943	12.4071		0.29305	1.0003			0.293168	0.62175		0.318951	22.2878		0.293031	1.95541
	0.347914	1.40729		0.319783	22.8981		0.293881	0.788128			1.18823	47.8305		10.2952	12.3641		0.293882	0.998385			0.294	0.630706		0.319783	22.8981		0.293862	1.95321
	0.348742	1.42621		0.320615	23.4989		0.294713	0.797561			1.18906	47.8509		10.296	12.5082		0.294713	0.997968			0.294832	0.63965		0.320615	23.4989		0.294694	1.95667
	0.349569	1.43164		0.321447	24.1074		0.295544	0.806558			1.18989	47.8385		10.2968	12.4933		0.295545	0.995801			0.295664	0.649993		0.321447	24.1074		0.295525	1.95006
	0.350396	1.43931		0.322279	24.7185		0.296376	0.815934			1.19073	47.8465		10.2977	12.6031		0.296376	0.994468			0.296496	0.660602		0.322279	24.7185		0.296357	1.9488
	0.351224	1.44844		0.323111	25.3361		0.297207	0.82526			1.19156	47.8806		10.2985	12.5894		0.297208	0.992717			0.297328	0.672511		0.323111	25.3361		0.297188	1.94707
	0.352051	1.46267		0.323942	25.9773		0.298039	0.835048			1.19239	47.9332		10.2993	12.7313		0.298039	0.992884			0.298159	0.685036		0.323942	25.9773		0.298019	1.95573
	0.352879	1.47415		0.324774	26.6275		0.29887	0.845022			1.19322	47.9542		10.3002	12.8001		0.298871	0.992259			0.298991	0.6988		0.324774	26.6275		0.298851	1.9584
	0.353706	1.4882		0.325606	27.2521		0.299702	0.854251			1.19405	47.9412		10.301	12.8031		0.299702	0.99155			0.299823	0.712986		0.325606	27.2521		0.299682	1.9625
	0.354534	1.5008		0.326438	27.9018		0.300533	0.863697			1.19489	47.9295		10.3018	12.7658		0.300533	0.991342			0.300655	0.730349		0.326438	27.9018		0.300514	1.96612
	0.355361	1.50519		0.32727	28.5715		0.301365	0.874086			1.19572	47.9171		10.3027	12.7081		0.301365	0.993342			0.301487	0.746879		0.32727	28.5715		0.301345	1.96313
	0.356189	1.51583		0.328102	29.2051		0.302196	0.884705			1.19655	47.948		10.3035	12.6184		0.302196	0.998343			0.302319	0.765406		0.328102	29.2051		0.302177	1.95919
	0.357016	1.518		0.328933	29.8282		0.303028	0.895046			1.19738	47.9202		10.3043	12.7209		0.303028	1.00134			0.30315	0.785538		0.328933	29.8282		0.303008	1.94738
	0.357844	1.53028		0.329765	30.4356		0.303859	0.905848			1.19821	47.8688		10.3052	12.7595		0.303859	1.00289			0.303982	0.806312		0.329765	30.4356		0.303839	1.93715
	0.358671	1.55156		0.330597	31.0529		0.304691	0.917347			1.19904	47.8719		10.306	12.7546		0.304691	1.00534			0.304814	0.828661		0.330597	31.0529		0.304671	1.9373
	0.359499	1.57268		0.331429	31.6761		0.305522	0.929278			1.19988	47.8688		10.3068	12.6933		0.305522	1.00876			0.305646	0.851175		0.331429	31.6761		0.305502	1.94155
	0.360326	1.58691		0.332261	32.3023		0.306354	0.941409			1.20071	47.7983		10.3077	12.6097		0.306354	1.01397			0.306478	0.874377		0.332261	32.3023		0.306334	1.94801
	0.361154	1.59476		0.333093	32.9066		0.307185	0.953219			1.20154	47.7321		10.3085	12.5081		0.307185	1.01764			0.30731	0.89934		0.333093	32.9066		0.307165	1.95919
	0.361981	1.61138		0.333924	33.5245		0.308017	0.964125			1.20237	47.6751		10.3093	12.4811		0.308017	1.02152			0.308141	0.924155		0.333924	33.5245		0.307997	1.96092
	0.362809	1.62246		0.334756	34.1059		0.308848	0.974974			1.2032	47.6182		10.3102	12.4834		0.308848	1.0266			0.308973	0.951468		0.334756	34.1059		0.308828	1.9573
	0.363636	1.63087		0.335588	34.7226		0.30968	0.985897			1.20404	47.5192		10.311	12.5233		0.30968	1.03114			0.309805	0.978358		0.335588	34.7226		0.309659	1.95998
	0.364464	1.63864		0.33642	35.2992		0.310511	0.997201			1.20487	47.4276		10.3118	12.4601		0.310511	1.03385			0.310637	1.00635		0.33642	35.2992		0.310491	1.96439
	0.365291	1.65997		0.337252	35.8797		0.311343	1.00809			1.2057	47.4382		10.3126	12.5378		0.311342	1.03452			0.311469	1.03583		0.337252	35.8797		0.311322	1.9636
	0.366119	1.67974		0.338084	36.4369		0.312174	1.01868			1.20653	47.3979		10.3135	12.5494		0.312174	1.03518			0.312301	1.06588		0.338084	36.4369		0.312154	1.96439
	0.366946	1.70293		0.338915	37.0009		0.313006	1.02989			1.20736	47.3948		10.3143	12.4938		0.313005	1.03773			0.313132	1.09591		0.338915	37.0009		0.312985	1.96596
	0.367774	1.72035		0.339747	37.5481		0.313837	1.04119			1.20819	47.3775		10.3151	12.4899		0.313837	1.03573			0.313964	1.12805		0.339747	37.5481		0.313817	1.95714
	0.368601	1.73272		0.340579	38.0536		0.314669	1.05261			1.20903	47.3385		10.316	12.5064		0.314668	1.03564			0.314796	1.16084		0.340579	38.0536		0.314648	1.94581
	0.369429	1.75108		0.341411	38.5734		0.3155	1.06456			1.20986	47.3169		10.3168	12.4571		0.3155	1.03735			0.315628	1.19538		0.341411	38.5734		0.31548	1.94266
	0.370256	1.7694		0.342243	39.0684		0.316332	1.0758			1.21069	47.3064		10.3176	12.5095		0.316331	1.03593			0.31646	1.22963		0.342243	39.0684		0.316311	1.93116
	0.371084	1.78164		0.343075	39.5399		0.317163	1.08618			1.21152	47.3156		10.3185	12.3954		0.317163	1.03381			0.317292	1.26424		0.343075	39.5399		0.317142	1.93289
	0.371911	1.78702		0.343906	39.9733		0.317995	1.09669			1.21235	47.2965		10.3193	12.2756		0.317994	1.03302			0.318124	1.29902		0.343906	39.9733		0.317974	1.93935
	0.372739	1.79364		0.344738	40.3999		0.318826	1.10706			1.21319	47.2259		10.3201	12.3146		0.318826	1.03231			0.318955	1.33297		0.344738	40.3999		0.318805	1.93179
	0.373566	1.80753		0.34557	40.7972		0.319658	1.11756			1.21402	47.1535		10.321	12.1619		0.319657	1.03227			0.319787	1.36853		0.34557	40.7972		0.319637	1.92943
	0.374394	1.82403		0.346402	41.1943		0.320489	1.12813			1.21485	47.1647		10.3218	12.1078		0.320489	1.0301			0.320619	1.4053		0.346402	41.1943		0.320468	1.92801
	0.375221	1.84354		0.347234	41.5736		0.321321	1.13826			1.21568	47.1238		10.3226	12.0461		0.32132	1.02923			0.321451	1.44227		0.347234	41.5736		0.3213	1.92675
	0.376049	1.84912		0.348066	41.9069		0.322152	1.14869			1.21651	47.0793		10.3235	12.0471		0.322152	1.02868			0.322283	1.47929		0.348066	41.9069		0.322131	1.92975
	0.376876	1.86733		0.348897	42.2514		0.322984	1.15914			1.21734	47.0465		10.3243	11.9688		0.322983	1.0291			0.323115	1.51683		0.348897	42.2514		0.322962	1.92644
	0.377704	1.89035		0.349729	42.5775		0.323815	1.16948			1.21818	47.0267		10.3251	12.0551		0.323814	1.03231			0.323946	1.55494		0.349729	42.5775		0.323794	1.92455
	0.378531	1.91165		0.350561	42.9047		0.324647	1.18051			1.21901	47.0323		10.326	12.1772		0.324646	1.03618			0.324778	1.59272		0.350561	42.9047		0.324625	1.93069
	0.379359	1.9251		0.351393	43.1778		0.325478	1.19092			1.21984	46.9815		10.3268	12.143		0.325477	1.03885			0.32561	1.63237		0.351393	43.1778		0.325457	1.93274
	0.380186	1.93847		0.352225	43.4362		0.32631	1.20034			1.22067	46.8856		10.3276	12.1855		0.326309	1.04131			0.326442	1.67164		0.352225	43.4362		0.326288	1.9225
	0.381014	1.94118		0.353057	43.6683		0.327141	1.20942			1.22151	46.8664		10.3285	12.2465		0.32714	1.04665			0.327274	1.71057		0.353057	43.6683		0.32712	1.90975
	0.381841	1.95261		0.353888	43.8876		0.327973	1.2184			1.22234	46.898		10.3293	12.269		0.327972	1.05356			0.328106	1.74989		0.353888	43.8876		0.327951	1.90077
	0.382669	1.96763		0.35472	44.1025		0.328804	1.22712			1.22317	46.9425		10.3301	12.2755		0.328803	1.06177			0.328937	1.78875		0.35472	44.1025		0.328782	1.89306
	0.383496	1.99233		0.355552	44.3114		0.329636	1.23528			1.224	46.9079		10.3309	12.3755		0.329635	1.07073			0.329769	1.8285		0.355552	44.3114		0.329614	1.89022
	0.384324	2.01057		0.356384	44.5026		0.330467	1.24318			1.22483	46.8318		10.3318	12.3189		0.330466	1.07949			0.330601	1.86754		0.356384	44.5026		0.330445	1.89133
	0.385151	2.02632		0.357216	44.6883		0.331299	1.25108			1.22566	46.8491		10.3326	12.2443		0.331298	1.08982			0.331433	1.90726		0.357216	44.6883		0.331277	1.90408
	0.385979	2.04277		0.358048	44.8622		0.33213	1.25887			1.2265	46.8417		10.3334	12.214		0.332129	1.10278			0.332265	1.94531		0.358048	44.8622		0.332108	1.90975
	0.386806	2.04655		0.358879	45.0405		0.332962	1.26631			1.22733	46.8485		10.3343	12.3589		0.332961	1.11699			0.333097	1.98227		0.358879	45.0405		0.33294	1.90518
	0.387634	2.05568		0.359711	45.1638		0.333793	1.27352			1.22816	46.8157		10.3351	12.3797		0.333792	1.13721			0.333928	2.01663		0.359711	45.1638		0.333771	1.90345
	0.388461	2.06474		0.360543	45.2674		0.334625	1.28026			1.22899	46.7253		10.3359	12.4821		0.334623	1.15729			0.33476	2.05129		0.360543	45.2674		0.334602	1.90219
	0.389289	2.07554		0.361375	45.3706		0.335456	1.2861			1.22982	46.7006		10.3368	12.5239		0.335455	1.17755			0.335592	2.0877		0.361375	45.3706		0.335434	1.90833
	0.390116	2.08785		0.362207	45.4705		0.336288	1.29164			1.23066	46.6016		10.3376	12.459		0.336286	1.1973			0.336424	2.12453		0.362207	45.4705		0.336265	1.91463
	0.390943	2.10717		0.363039	45.5952		0.337119	1.29758			1.23149	46.4989		10.3384	12.4737		0.337118	1.21543			0.337256	2.1598		0.363039	45.5952		0.337097	1.91888
	0.391771	2.12675		0.36387	45.7031		0.337951	1.30302			1.23232	46.4104		10.3393	12.443		0.337949	1.23144			0.338088	2.19472		0.36387	45.7031		0.337928	1.92455
	0.392598	2.13101		0.364702	45.7865		0.338782	1.30843			1.23315	46.3491		10.3401	12.4575		0.338781	1.24556			0.338919	2.2297		0.364702	45.7865		0.33876	1.92707
	0.393426	2.12938		0.365534	45.865		0.339614	1.31369			1.23398	46.2625		10.3409	12.3958		0.339612	1.25803			0.339751	2.26411		0.365534	45.865		0.339591	1.92014
	0.394253	2.12919		0.366366	45.9372		0.340445	1.31837			1.23481	46.1969		10.3418	12.4315		0.340444	1.27282			0.340583	2.29663		0.366366	45.9372		0.340423	1.91243
	0.395081	2.13825		0.367198	46.0121		0.341277	1.32341			1.23565	46.1183		10.3426	12.2786		0.341275	1.29003			0.341415	2.32921		0.367198	46.0121		0.341254	1.91306
	0.395908	2.15417		0.36803	46.0402		0.342108	1.32773			1.23648	46.0008		10.3434	12.4578		0.342107	1.30749			0.342247	2.35915		0.36803	46.0402		0.342085	1.91195
	0.396736	2.17122		0.368861	46.0678		0.34294	1.33103			1.23731	45.8634		10.3443	12.4144		0.342938	1.32525			0.343079	2.38923		0.368861	46.0678		0.342917	1.92187
	0.397563	2.17419		0.369693	46.1008		0.343771	1.33455			1.23814	45.7644		10.3451	12.327		0.34377	1.33967			0.34391	2.41918		0.369693	46.1008		0.343748	1.94974
	0.398391	2.18581		0.370525	46.1456		0.344603	1.3379			1.23897	45.7285		10.3459	12.1042		0.344601	1.35909			0.344742	2.44688		0.370525	46.1456		0.34458	1.96816
	0.399218	2.19842		0.371357	46.2002		0.345434	1.34036			1.23981	45.692		10.3468	12.0407		0.345433	1.37734			0.345574	2.47309		0.371357	46.2002		0.345411	1.98013
	0.400046	2.2017		0.372189	46.2436		0.346266	1.342			1.24064	45.6345		10.3476	12.016		0.346264	1.3991			0.346406	2.49873		0.372189	46.2436		0.346243	1.99351
	0.400873	2.20178		0.373021	46.2543		0.347097	1.34319			1.24147	45.5893		10.3484	11.958		0.347095	1.41985			0.347238	2.52315		0.373021	46.2543		0.347074	1.99792
	0.401701	2.20288		0.373852	46.2608		0.347929	1.34419			1.2423	45.5342		10.3492	11.9581		0.347927	1.43573			0.34807	2.54776		0.373852	46.2608		0.347905	2.00233
	0.402528	2.21138		0.374684	46.2728		0.34876	1.34543			1.24313	45.4315		10.3501	11.9793		0.348758	1.45244			0.348902	2.56967		0.374684	46.2728		0.348737	2.01005
	0.403356	2.21075		0.375516	46.2571		0.349592	1.34709			1.24396	45.3424		10.3509	12.0745		0.34959	1.47366			0.349733	2.59152		0.375516	46.2571		0.349568	2.01792
	0.404183	2.22001		0.376348	46.2642		0.350423	1.34869			1.2448	45.3034		10.3517	12.0492		0.350421	1.49845			0.350565	2.61118		0.376348	46.2642		0.3504	2.02422
	0.405011	2.23007		0.37718	46.2524		0.351255	1.34982			1.24563	45.304		10.3526	12.0043		0.351253	1.52604			0.351397	2.63087		0.37718	46.2524		0.351231	2.02926
	0.405838	2.24129		0.378012	46.2373		0.352086	1.35066			1.24646	45.2979		10.3534	11.9732		0.352084	1.55609			0.352229	2.65006		0.378012	46.2373		0.352063	2.03162
	0.406666	2.24594		0.378843	46.2178		0.352918	1.35156			1.24729	45.2644		10.3542	12.0211		0.352916	1.58826			0.353061	2.66774		0.378843	46.2178		0.352894	2.03855
	0.407493	2.25439		0.379675	46.1887		0.353749	1.35218			1.24812	45.2125		10.3551	11.9766		0.353747	1.62327			0.353893	2.68415		0.379675	46.1887		0.353725	2.04815
	0.408321	2.25166		0.380507	46.1699		0.354581	1.35209			1.24896	45.1227		10.3559	12.0542		0.354579	1.65707			0.354724	2.70063		0.380507	46.1699		0.354557	2.0524
	0.409148	2.24325		0.381339	46.1387		0.355412	1.35138			1.24979	45.0528		10.3567	12.1076		0.35541	1.69279			0.355556	2.71583		0.381339	46.1387		0.355388	2.06122
	0.409976	2.25083		0.382171	46.1266		0.356244	1.35065			1.25062	44.9928		10.3576	12.0979		0.356242	1.73371			0.356388	2.73032		0.382171	46.1266		0.35622	2.07854
	0.410803	2.25505		0.383003	46.0871		0.357075	1.35067			1.25145	44.9124		10.3584	12.1714		0.357073	1.77526			0.35722	2.74293		0.383003	46.0871		0.357051	2.09964
	0.411631	2.24515		0.383834	46.0428		0.357907	1.3505			1.25228	44.8876		10.3592	12.1882		0.357905	1.81615			0.358052	2.75433		0.383834	46.0428		0.357883	2.11664
	0.412458	2.24306		0.384666	45.9871		0.358738	1.35026			1.25311	44.7849		10.3601	12.2061		0.358736	1.85845			0.358884	2.76583		0.384666	45.9871		0.358714	2.14105
	0.413286	2.25199		0.385498	45.9623		0.35957	1.3498			1.25395	44.7583		10.3609	12.2884		0.359567	1.906			0.359715	2.77616		0.385498	45.9623		0.359545	2.17096
	0.414113	2.26103		0.38633	45.9149		0.360401	1.34971			1.25478	44.6989		10.3617	12.3796		0.360399	1.95755			0.360547	2.7869		0.38633	45.9149		0.360377	2.18813
	0.414941	2.26417		0.387162	45.8642		0.361233	1.3493			1.25561	44.6754		10.3626	12.5167		0.36123	2.00673			0.361379	2.79642		0.387162	45.8642		0.361208	2.20151
	0.415768	2.27084		0.387994	45.8062		0.362064	1.34929			1.25644	44.5987		10.3634	12.6656		0.362062	2.05799			0.362211	2.8044		0.387994	45.8062		0.36204	2.22119
	0.416596	2.27146		0.388825	45.7418		0.362896	1.34935			1.25727	44.5058		10.3642	12.6891		0.362893	2.11388			0.363043	2.81109		0.388825	45.7418		0.362871	2.2456
	0.417423	2.27632		0.389657	45.6796		0.363727	1.34845			1.25811	44.4749		10.3651	12.7188		0.363725	2.16827			0.363875	2.81729		0.389657	45.6796		0.363703	2.26276
	0.418251	2.27986		0.390489	45.6133		0.364559	1.34791			1.25894	44.439		10.3659	12.7447		0.364556	2.22232			0.364706	2.82306		0.390489	45.6133		0.364534	2.29
	0.419078	2.27973		0.391321	45.5488		0.36539	1.34717			1.25977	44.3895		10.3667	12.8218		0.365388	2.27908			0.365538	2.82726		0.391321	45.5488		0.365366	2.31015
	0.419906	2.278		0.392153	45.4737		0.366222	1.34528			1.2606	44.3016		10.3676	12.874		0.366219	2.33759			0.36637	2.83238		0.392153	45.4737		0.366197	2.3418
	0.420733	2.27787		0.392985	45.4106		0.367053	1.34362			1.26143	44.2249		10.3684	12.9302		0.367051	2.40053			0.367202	2.8354		0.392985	45.4106		0.367028	2.36872
	0.421561	2.28425		0.393816	45.3342		0.367885	1.34196			1.26226	44.2101		10.3692	12.925		0.367882	2.46816			0.368034	2.83854		0.393816	45.3342		0.36786	2.40179
	0.422388	2.29712		0.394648	45.2703		0.368716	1.34006			1.2631	44.1451		10.3701	12.9905		0.368714	2.53405			0.368866	2.84268		0.394648	45.2703		0.368691	2.44509
	0.423216	2.30061		0.39548	45.1995		0.369548	1.33829			1.26393	44.0127		10.3709	13.0337		0.369545	2.5979			0.369697	2.84639		0.39548	45.1995		0.369523	2.48351
	0.424043	2.29653		0.396312	45.1212		0.370379	1.33655			1.26476	43.8939		10.3717	13.0322		0.370376	2.66179			0.370529	2.84937		0.396312	45.1212		0.370354	2.52838
	0.424871	2.28681		0.397144	45.0399		0.371211	1.33541			1.26559	43.897		10.3726	13.0218		0.371208	2.72835			0.371361	2.84817		0.397144	45.0399		0.371186	2.56759
	0.425698	2.27698		0.397976	44.9891		0.372042	1.33425			1.26642	43.9298		10.3734	13.0753		0.372039	2.79845			0.372193	2.84892		0.397976	44.9891		0.372017	2.6079
	0.426526	2.26956		0.398807	44.9122		0.372874	1.33332			1.26726	43.8029		10.3742	13.0722		0.372871	2.86817			0.373025	2.84927		0.398807	44.9122		0.372848	2.64033
	0.427353	2.26468		0.399639	44.8407		0.373705	1.33192			1.26809	43.7485		10.375	13.045		0.373702	2.93539			0.373857	2.84921		0.399639	44.8407		0.37368	2.66757
	0.428181	2.26811		0.400471	44.7518		0.374537	1.33001			1.26892	43.6928		10.3759	13.0129		0.374534	3.00482			0.374688	2.85013		0.400471	44.7518		0.374511	2.71874
	0.429008	2.27084		0.401303	44.6921		0.375368	1.32811			1.26975	43.6315		10.3767	12.9455		0.375365	3.07376			0.37552	2.84976		0.401303	44.6921		0.375343	2.76488
	0.429836	2.26476		0.402135	44.619		0.376199	1.32627			1.27058	43.6885		10.3775	12.961		0.376197	3.14181			0.376352	2.85005		0.402135	44.619		0.376174	2.81699
	0.430663	2.26861		0.402967	44.5597		0.377031	1.32431			1.27141	43.5987		10.3784	12.9546		0.377028	3.21299			0.377184	2.84967		0.402967	44.5597		0.377006	2.85888
	0.431491	2.27228		0.403798	44.4959		0.377862	1.32218			1.27225	43.5857		10.3792	12.9127		0.37786	3.28614			0.378016	2.84984		0.403798	44.4959		0.377837	2.8932
	0.432318	2.26762		0.40463	44.4195		0.378694	1.32008			1.27308	43.5932		10.38	12.9216		0.378691	3.36007			0.378848	2.85005		0.40463	44.4195		0.378668	2.93445
	0.433145	2.26572		0.405462	44.3327		0.379525	1.31816			1.27391	43.6024		10.3809	13.0004		0.379523	3.43548			0.37968	2.84964		0.405462	44.3327		0.3795	2.98153
	0.433973	2.265		0.406294	44.2553		0.380357	1.31619			1.27474	43.4997		10.3817	12.9733		0.380354	3.51757			0.380511	2.84869		0.406294	44.2553		0.380331	3.03302
	0.4348	2.26889		0.407126	44.1863		0.381188	1.31387			1.27557	43.4478		10.3825	12.9684		0.381186	3.60428			0.381343	2.84813		0.407126	44.1863		0.381163	3.07978
	0.435628	2.2708		0.407958	44.1008		0.38202	1.31142			1.27641	43.3859		10.3834	12.9675		0.382017	3.68937			0.382175	2.84686		0.407958	44.1008		0.381994	3.13363
	0.436455	2.27108		0.408789	44.0258		0.382851	1.30868			1.27724	43.35		10.3842	12.977		0.382848	3.77304			0.383007	2.84485		0.408789	44.0258		0.382826	3.19142
	0.437283	2.26871		0.409621	43.9555		0.383683	1.30606			1.27807	43.3061		10.385	12.8923		0.38368	3.85659			0.383839	2.8429		0.409621	43.9555		0.383657	3.24322
	0.43811	2.26788		0.410453	43.8906		0.384514	1.30423			1.2789	43.3184		10.3859	12.9971		0.384511	3.94083			0.384671	2.84011		0.410453	43.8906		0.384489	3.30163
	0.438938	2.27269		0.411285	43.8168		0.385346	1.30229			1.27973	43.2807		10.3867	12.9861		0.385343	4.02627			0.385502	2.83684		0.411285	43.8168		0.38532	3.34021
	0.439765	2.27604		0.412117	43.727		0.386177	1.29986			1.28057	43.212		10.3875	13.0717		0.386174	4.11078			0.386334	2.83367		0.412117	43.727		0.386151	3.37501
	0.440593	2.27706		0.412949	43.6382		0.387009	1.29775			1.2814	43.1588		10.3884	13.1192		0.387006	4.19498			0.387166	2.83091		0.412949	43.6382		0.386983	3.4276
	0.44142	2.27406		0.41378	43.5579		0.38784	1.29592			1.28223	43.1105		10.3892	13.1124		0.387837	4.27837			0.387998	2.82752		0.41378	43.5579		0.387814	3.47704
	0.442248	2.27131		0.414612	43.4928		0.388672	1.29424			1.28306	43.0517		10.39	13.1347		0.388669	4.3616			0.38883	2.82446		0.414612	43.4928		0.388646	3.52238
	0.443075	2.27223		0.415444	43.4027		0.389503	1.29275			1.28389	42.9781		10.3909	13.1298		0.3895	4.44574			0.389662	2.8201		0.415444	43.4027		0.389477	3.55876
	0.443903	2.27146		0.416276	43.3479		0.390335	1.29144			1.28472	42.9565		10.3917	13.2486		0.390332	4.53011			0.390493	2.81681		0.416276	43.3479		0.390309	3.6041
	0.44473	2.27774		0.417108	43.3081		0.391166	1.28978			1.28556	42.8902		10.3925	13.2192		0.391163	4.61396			0.391325	2.81312		0.417108	43.3081		0.39114	3.66456
	0.445558	2.28336		0.41794	43.2443		0.391998	1.28797			1.28639	42.8216		10.3933	13.286		0.391995	4.69434			0.392157	2.80849		0.41794	43.2443		0.391971	3.71306
	0.446385	2.28631		0.418771	43.191		0.392829	1.28649			1.28722	42.7535		10.3942	13.4121		0.392826	4.77019			0.392989	2.80353		0.418771	43.191		0.392803	3.75683
	0.447213	2.28559		0.419603	43.1217		0.393661	1.28488			1.28805	42.7219		10.395	13.4005		0.393658	4.84625			0.393821	2.79916		0.419603	43.1217		0.393634	3.80895
	0.44804	2.2802		0.420435	43.0523		0.394492	1.2833			1.28888	42.6446		10.3958	13.428		0.394489	4.92235			0.394653	2.79391		0.420435	43.0523		0.394466	3.85918
	0.448868	2.27479		0.421267	42.9861		0.395324	1.28168			1.28972	42.5926		10.3967	13.5077		0.39532	4.99558			0.395484	2.78839		0.421267	42.9861		0.395297	3.89822
	0.449695	2.27984		0.422099	42.8876		0.396155	1.28018			1.29055	42.5611		10.3975	13.5599		0.396152	5.0697			0.396316	2.78275		0.422099	42.8876		0.396129	3.93743
	0.450523	2.29244		0.422931	42.8327		0.396987	1.27894			1.29138	42.5085		10.3983	13.5814		0.396983	5.14217			0.397148	2.77629		0.422931	42.8327		0.39696	3.98341
	0.45135	2.29787		0.423762	42.7668		0.397818	1.2774			1.29221	42.4751		10.3992	13.5623		0.397815	5.21231			0.39798	2.76939		0.423762	42.7668		0.397791	4.03159
	0.452178	2.30343		0.424594	42.7018		0.39865	1.27531			1.29304	42.4014		10.4	13.5474		0.398646	5.28566			0.398812	2.7631		0.424594	42.7018		0.398623	4.0763
	0.453005	2.31653		0.425426	42.6304		0.399481	1.27319			1.29388	42.3272		10.4008	13.4844		0.399478	5.35954			0.399644	2.75725		0.425426	42.6304		0.399454	4.12134
	0.453833	2.33245		0.426258	42.56		0.400313	1.27159			1.29471	42.2851		10.4017	13.469		0.400309	5.43235			0.400475	2.75108		0.426258	42.56		0.400286	4.15692
	0.45466	2.34308		0.42709	42.4843		0.401144	1.26958			1.29554	42.2034		10.4025	13.4012		0.401141	5.49733			0.401307	2.74582		0.42709	42.4843		0.401117	4.19739
	0.455488	2.3531		0.427922	42.4314		0.401976	1.26755			1.29637	42.1508		10.4033	13.3327		0.401972	5.55349			0.402139	2.74053		0.427922	42.4314		0.401949	4.25139
	0.456315	2.36223		0.428753	42.3783		0.402807	1.26601			1.2972	42.0865		10.4042	13.2575		0.402804	5.60856			0.402971	2.7346		0.428753	42.3783		0.40278	4.29721
	0.457143	2.36984		0.429585	42.3092		0.403639	1.26345			1.29803	42.0178		10.405	13.017		0.403635	5.66807			0.403803	2.72766		0.429585	42.3092		0.403611	4.3298
	0.45797	2.37088		0.430417	42.2347		0.40447	1.26079			1.29887	42.0005		10.4058	12.8814		0.404467	5.72855			0.404635	2.72194		0.430417	42.2347		0.404443	4.35704
	0.458798	2.37505		0.431249	42.152		0.405302	1.25905			1.2997	41.9398		10.4067	12.8192		0.405298	5.78779			0.405466	2.71581		0.431249	42.152		0.405274	4.3931
	0.459625	2.38091		0.432081	42.0937		0.406133	1.25696			1.30053	41.8922		10.4075	12.8447		0.406129	5.84521			0.406298	2.70992		0.432081	42.0937		0.406106	4.42727
	0.460453	2.38213		0.432913	42.0201		0.406965	1.25529			1.30136	41.8204		10.4083	12.7274		0.406961	5.90009			0.40713	2.7036		0.432913	42.0201		0.406937	4.45734
	0.46128	2.38694		0.433744	41.9764		0.407796	1.25366			1.30219	41.7932		10.4092	12.6938		0.407792	5.95314			0.407962	2.69632		0.433744	41.9764		0.407769	4.48285
	0.462108	2.38674		0.434576	41.9297		0.408628	1.25132			1.30303	41.7895		10.41	12.6395		0.408624	6.00566			0.408794	2.68902		0.434576	41.9297		0.4086	4.51261
	0.462935	2.38619		0.435408	41.8837		0.409459	1.24881			1.30386	41.7332		10.4108	12.6195		0.409455	6.05104			0.409626	2.68294		0.435408	41.8837		0.409432	4.53433
	0.463763	2.38101		0.43624	41.8256		0.410291	1.24706			1.30469	41.6756		10.4116	12.6248		0.410287	6.09613			0.410457	2.67536		0.43624	41.8256		0.410263	4.56409
	0.46459	2.3821		0.437072	41.7627		0.411122	1.24556			1.30552	41.6397		10.4125	12.6461		0.411118	6.13846			0.411289	2.66769		0.437072	41.7627		0.411094	4.59826
	0.465418	2.38354		0.437904	41.7011		0.411954	1.244			1.30635	41.6181		10.4133	12.7158		0.41195	6.18086			0.412121	2.66006		0.437904	41.7011		0.411926	4.62456
	0.466245	2.3896		0.438735	41.6438		0.412785	1.24185			1.30719	41.5426		10.4141	12.7244		0.412781	6.2205			0.412953	2.65529		0.438735	41.6438		0.412757	4.65888
	0.467073	2.39778		0.439567	41.5734		0.413617	1.23947			1.30802	41.5123		10.415	12.6327		0.413613	6.25664			0.413785	2.64956		0.439567	41.5734		0.413589	4.69887
	0.4679	2.40799		0.440399	41.5148		0.414448	1.23728			1.30885	41.5438		10.4158	12.5867		0.414444	6.28835			0.414617	2.6427		0.440399	41.5148		0.41442	4.72847
	0.468728	2.41448		0.441231	41.4509		0.41528	1.23504			1.30968	41.5141		10.4166	12.5985		0.415276	6.3211			0.415448	2.63612		0.441231	41.4509		0.415252	4.74721
	0.469555	2.42259		0.442063	41.3672		0.416111	1.23321			1.31051	41.4324		10.4175	12.6165		0.416107	6.35228			0.41628	2.62841		0.442063	41.3672		0.416083	4.74863
	0.470383	2.42784		0.442895	41.3014		0.416943	1.23135			1.31134	41.4071		10.4183	12.6532		0.416939	6.37623			0.417112	2.62204		0.442895	41.3014		0.416914	4.76233
	0.47121	2.43568		0.443726	41.2388		0.417774	1.2297			1.31218	41.318		10.4191	12.5874		0.41777	6.39502			0.417944	2.61504		0.443726	41.2388		0.417746	4.7691
	0.472038	2.43558		0.444558	41.1918		0.418606	1.22813			1.31301	41.3347		10.42	12.5011		0.418601	6.41109			0.418776	2.60799		0.444558	41.1918		0.418577	4.78594
	0.472865	2.42664		0.44539	41.1438		0.419437	1.22686			1.31384	41.3118		10.4208	12.507		0.419433	6.42848			0.419608	2.59989		0.44539	41.1438		0.419409	4.80169
	0.473692	2.42481		0.446222	41.0851		0.420269	1.22494			1.31467	41.2691		10.4216	12.5352		0.420264	6.44694			0.42044	2.59205		0.446222	41.0851		0.42024	4.8231
	0.47452	2.42183		0.447054	41.0378		0.4211	1.22281			1.3155	41.1422		10.4225	12.5193		0.421096	6.46533			0.421271	2.58499		0.447054	41.0378		0.421072	4.83601
	0.475347	2.41915		0.447886	40.9896		0.421932	1.2201			1.31634	41.1645		10.4233	12.4995		0.421927	6.47774			0.422103	2.57802		0.447886	40.9896		0.421903	4.83712
	0.476175	2.42237		0.448717	40.9347		0.422763	1.21749			1.31717	41.0853		10.4241	12.556		0.422759	6.48509			0.422935	2.57045		0.448717	40.9347		0.422734	4.84231
	0.477002	2.42538		0.449549	40.8837		0.423595	1.21542			1.318	41.1144		10.425	12.5585		0.42359	6.49349			0.423767	2.56432		0.449549	40.8837		0.423566	4.84562
	0.47783	2.43243		0.450381	40.8378		0.424426	1.21326			1.31883	41.0804		10.4258	12.6806		0.424422	6.4993			0.424599	2.55751		0.450381	40.8378		0.424397	4.85428
	0.478657	2.4354		0.451213	40.8025		0.425258	1.21163			1.31966	41.0667		10.4266	12.7479		0.425253	6.50502			0.425431	2.55163		0.451213	40.8025		0.425229	4.85696
	0.479485	2.4397		0.452045	40.7442		0.426089	1.20931			1.32049	40.99		10.4275	12.719		0.426085	6.51068			0.426262	2.5451		0.452045	40.7442		0.42606	4.84452
	0.480312	2.43235		0.452877	40.6768		0.426921	1.20649			1.32133	40.9195		10.4283	12.7123		0.426916	6.51513			0.427094	2.53998		0.452877	40.6768		0.426892	4.84782
	0.48114	2.4243		0.453708	40.634		0.427752	1.20464			1.32216	40.9164		10.4291	12.6462		0.427748	6.51882			0.427926	2.53344		0.453708	40.634		0.427723	4.85333
	0.481967	2.42163		0.45454	40.601		0.428584	1.20266			1.32299	40.8935		10.4299	12.7087		0.428579	6.52133			0.428758	2.52747		0.45454	40.601		0.428555	4.85538
	0.482795	2.41462		0.455372	40.5382		0.429415	1.20086			1.32382	40.9022		10.4308	12.8167		0.429411	6.52131			0.42959	2.52219		0.455372	40.5382		0.429386	4.84452
	0.483622	2.42111		0.456204	40.4919		0.430247	1.19939			1.32465	40.9337		10.4316	12.8964		0.430242	6.51739			0.430422	2.51632		0.456204	40.4919		0.430217	4.83995
	0.48445	2.4276		0.457036	40.4508		0.431078	1.19722			1.32549	40.9368		10.4324	12.9043		0.431073	6.51272			0.431253	2.51108		0.457036	40.4508		0.431049	4.83318
	0.485277	2.42302		0.457868	40.3832		0.43191	1.1949			1.32632	40.9337		10.4333	12.8977		0.431905	6.50366			0.432085	2.5043		0.457868	40.3832		0.43188	4.83066
	0.486105	2.41581		0.458699	40.3279		0.432741	1.19337			1.32715	40.9337		10.4341	12.976		0.432736	6.49052			0.432917	2.49828		0.458699	40.3279		0.432712	4.80846
	0.486932	2.41084		0.459531	40.2685		0.433573	1.19195			1.32798	40.9424		10.4349	12.9352		0.433568	6.48028			0.433749	2.49354		0.459531	40.2685		0.433543	4.8124
	0.48776	2.4127		0.460363	40.198		0.434404	1.18965			1.32881	40.943		10.4358	12.8678		0.434399	6.47367			0.434581	2.48858		0.460363	40.198		0.434375	4.81728
	0.488587	2.40889		0.461195	40.1702		0.435236	1.18788			1.32964	40.9603		10.4366	12.8929		0.435231	6.46704			0.435413	2.48364		0.461195	40.1702		0.435206	4.80185
	0.489415	2.40615		0.462027	40.1292		0.436067	1.18573			1.33048	40.9776		10.4374	12.8453		0.436062	6.4604			0.436244	2.4794		0.462027	40.1292		0.436037	4.78657
	0.490242	2.40454		0.462859	40.089		0.436899	1.18372			1.33131	41.0507		10.4383	12.8635		0.436894	6.45141			0.437076	2.47391		0.462859	40.089		0.436869	4.77839
	0.49107	2.40393		0.46369	40.0295		0.43773	1.18202			1.33214	41.0482		10.4391	12.7898		0.437725	6.43938			0.437908	2.46895		0.46369	40.0295		0.4377	4.78421
	0.491897	2.39883		0.464522	39.9709		0.438562	1.17993			1.33297	41.0791		10.4399	12.7565		0.438557	6.4296			0.43874	2.46515		0.464522	39.9709		0.438532	4.79272
	0.492725	2.39506		0.465354	39.9242		0.439393	1.17795			1.3338	41.0847		10.4408	12.8437		0.439388	6.41864			0.439572	2.46114		0.465354	39.9242		0.439363	4.79996
	0.493552	2.39822		0.466186	39.8671		0.440225	1.17581			1.33464	41.0717		10.4416	12.8277		0.44022	6.40485			0.440404	2.4574		0.466186	39.8671		0.440195	4.79775
	0.49438	2.39759		0.467018	39.8338		0.441056	1.17428			1.33547	41.0395		10.4424	12.7884		0.441051	6.38901			0.441235	2.45404		0.467018	39.8338		0.441026	4.77823
	0.495207	2.40069		0.46785	39.7918		0.441888	1.17264			1.3363	40.9956		10.4433	12.8705		0.441882	6.37279			0.442067	2.44976		0.46785	39.7918		0.441857	4.76689
	0.496035	2.39914		0.468681	39.7542		0.442719	1.1713			1.33713	40.9807		10.4441	12.8857		0.442714	6.35871			0.442899	2.44426		0.468681	39.7542		0.442689	4.75571
	0.496862	2.38996		0.469513	39.7041		0.443551	1.16976			1.33796	41.0018		10.4449	12.8594		0.443545	6.3461			0.443731	2.43829		0.469513	39.7041		0.44352	4.73414
	0.49769	2.38318		0.470345	39.6495		0.444382	1.16775			1.33879	40.9968		10.4458	12.966		0.444377	6.33525			0.444563	2.43284		0.470345	39.6495		0.444352	4.71714
	0.498517	2.38204		0.471177	39.5812		0.445214	1.16646			1.33963	40.9671		10.4466	13.1196		0.445208	6.32375			0.445395	2.42811		0.471177	39.5812		0.445183	4.71021
	0.499345	2.37834		0.472009	39.5699		0.446045	1.1653			1.34046	40.9232		10.4474	13.2791		0.44604	6.31076			0.446226	2.42334		0.472009	39.5699		0.446015	4.71273
	0.500172	2.38278		0.472841	39.5682		0.446877	1.1632			1.34129	40.9603		10.4482	13.3974		0.446871	6.29693			0.447058	2.41831		0.472841	39.5682		0.446846	4.70612
	0.501	2.38149		0.473672	39.5391		0.447708	1.16127			1.34212	40.9727		10.4491	13.4613		0.447703	6.28082			0.44789	2.41285		0.473672	39.5391		0.447677	4.69572
	0.501827	2.38887		0.474504	39.4892		0.44854	1.15925			1.34295	41.0092		10.4499	13.5375		0.448534	6.26329			0.448722	2.40817		0.474504	39.4892		0.448509	4.68565
	0.502655	2.38423		0.475336	39.4318		0.449371	1.15754			1.34379	40.9993		10.4507	13.5404		0.449366	6.24437			0.449554	2.40469		0.475336	39.4318		0.44934	4.68801
	0.503482	2.38475		0.476168	39.3893		0.450203	1.15652			1.34462	40.9956		10.4516	13.5298		0.450197	6.22461			0.450386	2.40063		0.476168	39.3893		0.450172	4.69006
	0.50431	2.38725		0.477	39.3511		0.451034	1.15562			1.34545	41.0395		10.4524	13.4712		0.451029	6.20747			0.451218	2.39594		0.477	39.3511		0.451003	4.68455
	0.505137	2.39862		0.477832	39.3108		0.451866	1.15421			1.34628	40.9863		10.4532	13.4589		0.45186	6.19286			0.452049	2.39197		0.477832	39.3108		0.451835	4.67132
	0.505965	2.39707		0.478663	39.2766		0.452697	1.15239			1.34711	41.0203		10.4541	13.4019		0.452692	6.17933			0.452881	2.3875		0.478663	39.2766		0.452666	4.65479
	0.506792	2.39903		0.479495	39.2575		0.453529	1.15056			1.34794	40.9993		10.4549	13.3769		0.453523	6.16294			0.453713	2.38323		0.479495	39.2575		0.453498	4.63794
	0.50762	2.3932		0.480327	39.2123		0.45436	1.14842			1.34878	40.9925		10.4557	13.3506		0.454354	6.14757			0.454545	2.37834		0.480327	39.2123		0.454329	4.62204
	0.508447	2.39322		0.481159	39.1536		0.455192	1.14681			1.34961	40.9442		10.4566	13.3308		0.455186	6.13406			0.455377	2.37354		0.481159	39.1536		0.45516	4.60991
	0.509275	2.41765		0.481991	39.1057		0.456023	1.14501			1.35044	40.9263		10.4574	13.4376		0.456017	6.12069			0.456209	2.36956		0.481991	39.1057		0.455992	4.60346
	0.510102	2.41958		0.482823	39.0666		0.456855	1.14315			1.35127	40.904		10.4582	13.5137		0.456849	6.10744			0.45704	2.36609		0.482823	39.0666		0.456823	4.60298
	0.51093	2.42468		0.483654	39.0597		0.457686	1.14133			1.3521	40.9343		10.4591	13.5185		0.45768	6.09034			0.457872	2.36363		0.483654	39.0597		0.457655	4.58866
	0.511757	2.42761		0.484486	39.0501		0.458518	1.13937			1.35294	40.8898		10.4599	13.5344		0.458512	6.07377			0.458704	2.36085		0.484486	39.0501		0.458486	4.57574
	0.512585	2.44249		0.485318	39.019		0.459349	1.13771			1.35377	40.7902		10.4607	13.5285		0.459343	6.0627			0.459536	2.35802		0.485318	39.019		0.459318	4.55858
	0.513412	2.44993		0.48615	38.9672		0.460181	1.13635			1.3546	40.7468		10.4616	13.5795		0.460175	6.05004			0.460368	2.35535		0.48615	38.9672		0.460149	4.53906
	0.514239	2.46374		0.486982	38.9343		0.461012	1.13502			1.35543	40.7233		10.4624	13.6292		0.461006	6.03604			0.4612	2.35348		0.486982	38.9343		0.46098	4.53544
	0.515067	2.46876		0.487814	38.8912		0.461843	1.13319			1.35626	40.6676		10.4632	13.6484		0.461838	6.02357			0.462031	2.35163		0.487814	38.8912		0.461812	4.50001
	0.515894	2.46576		0.488645	38.8418		0.462675	1.13156			1.35709	40.7085		10.4641	13.6631		0.462669	6.01086			0.462863	2.34906		0.488645	38.8418		0.462643	4.4893
	0.516722	2.47036		0.489477	38.7998		0.463506	1.13066			1.35793	40.7103		10.4649	13.701		0.463501	5.99822			0.463695	2.3458		0.489477	38.7998		0.463475	4.48159
	0.517549	2.4904		0.490309	38.7648		0.464338	1.12904			1.35876	40.7487		10.4657	13.7385		0.464332	5.98725			0.464527	2.34263		0.490309	38.7648		0.464306	4.47135
	0.518377	2.49239		0.491141	38.736		0.465169	1.12735			1.35959	40.7283		10.4665	13.7155		0.465163	5.97566			0.465359	2.33924		0.491141	38.736		0.465138	4.45309
	0.519204	2.48427		0.491973	38.6816		0.466001	1.12599			1.36042	40.7475		10.4674	13.6655		0.465995	5.96756			0.466191	2.33576		0.491973	38.6816		0.465969	4.42365
	0.520032	2.48969		0.492805	38.6437		0.466832	1.12345			1.36125	40.6856		10.4682	13.6377		0.466826	5.95868			0.467022	2.33163		0.492805	38.6437		0.4668	4.40333
	0.520859	2.49908		0.493636	38.6186		0.467664	1.12191			1.36209	40.693		10.469	13.6344		0.467658	5.9466			0.467854	2.32877		0.493636	38.6186		0.467632	4.41168
	0.521687	2.50377		0.494468	38.6083		0.468495	1.12087			1.36292	40.7308		10.4699	13.6558		0.468489	5.93493			0.468686	2.32524		0.494468	38.6083		0.468463	4.39042
	0.522514	2.5086		0.4953	38.5793		0.469327	1.11877			1.36375	40.7054		10.4707	13.677		0.469321	5.92414			0.469518	2.32276		0.4953	38.5793		0.469295	4.38444
	0.523342	2.50488		0.496132	38.53		0.470158	1.11733			1.36458	40.6707		10.4715	13.6064		0.470152	5.9114			0.47035	2.32042		0.496132	38.53		0.470126	4.36759
	0.524169	2.51094		0.496964	38.5007		0.47099	1.11609			1.36541	40.6132		10.4724	13.4887		0.470984	5.89989			0.471182	2.3178		0.496964	38.5007		0.470958	4.37625
	0.524997	2.51127		0.497796	38.4627		0.471821	1.11403			1.36624	40.5043		10.4732	13.4097		0.471815	5.88825			0.472013	2.31502		0.497796	38.4627		0.471789	4.3805
	0.525824	2.50652		0.498627	38.4318		0.472653	1.11274			1.36708	40.5154		10.474	13.4434		0.472647	5.87704			0.472845	2.31199		0.498627	38.4318		0.47262	4.38365
	0.526652	2.49831		0.499459	38.4048		0.473484	1.11107			1.36791	40.4727		10.4749	13.5029		0.473478	5.86849			0.473677	2.30926		0.499459	38.4048		0.473452	4.35689
	0.527479	2.49603		0.500291	38.3735		0.474316	1.10949			1.36874	40.4226		10.4757	13.4735		0.47431	5.8647			0.474509	2.30604		0.500291	38.3735		0.474283	4.34697
	0.528307	2.49195		0.501123	38.348		0.475147	1.10778			1.36957	40.3088		10.4765	13.4242		0.475141	5.85375			0.475341	2.30204		0.501123	38.348		0.475115	4.32823
	0.529134	2.49179		0.501955	38.3189		0.475979	1.10579			1.37041	40.2432		10.4774	13.4062		0.475973	5.84229			0.476173	2.29866		0.501955	38.3189		0.475946	4.30256
	0.529962	2.48763		0.502787	38.2674		0.47681	1.10445			1.37124	40.1541		10.4782	13.3925		0.476804	5.83			0.477004	2.29472		0.502787	38.2674		0.476778	4.30225
	0.530789	2.48697		0.503618	38.2339		0.477642	1.1033			1.37207	40.0452		10.479	13.4534		0.477635	5.81584			0.477836	2.29089		0.503618	38.2339		0.477609	4.30508
	0.531617	2.48099		0.50445	38.1907		0.478473	1.10217			1.3729	39.8991		10.4799	13.4256		0.478467	5.80295			0.478668	2.28734		0.50445	38.1907		0.478441	4.29753
	0.532444	2.48716		0.505282	38.1463		0.479305	1.10152			1.37373	39.8465		10.4807	13.3621		0.479298	5.79276			0.4795	2.28365		0.505282	38.1463		0.479272	4.28698
	0.533272	2.47847		0.506114	38.1161		0.480136	1.10098			1.37456	39.7989		10.4815	13.3313		0.48013	5.77832			0.480332	2.27878		0.506114	38.1161		0.480103	4.2695
	0.534099	2.47773		0.506946	38.0887		0.480968	1.09967			1.3754	39.7277		10.4824	13.3556		0.480961	5.76935			0.481164	2.27448		0.506946	38.0887		0.480935	4.2569
	0.534927	2.47746		0.507778	38.0801		0.481799	1.09815			1.37623	39.6541		10.4832	13.3885		0.481793	5.75936			0.481995	2.26982		0.507778	38.0801		0.481766	4.24131
	0.535754	2.46836		0.508609	37.9981		0.482631	1.09656			1.37706	39.6479		10.484	13.3463		0.482624	5.7469			0.482827	2.26509		0.508609	37.9981		0.482598	4.23864
	0.536582	2.45901		0.509441	38.0065		0.483462	1.09511			1.37789	39.6188		10.4848	13.2642		0.483456	5.73423			0.483659	2.26135		0.509441	38.0065		0.483429	4.24462
	0.537409	2.45727		0.510273	38.0052		0.484294	1.09414			1.37872	39.6083		10.4857	13.2165		0.484287	5.71855			0.484491	2.25788		0.510273	38.0052		0.484261	4.23328
	0.538237	2.45319		0.511105	38.0122		0.485125	1.09313			1.37956	39.5211		10.4865	13.2741		0.485119	5.7046			0.485323	2.25474		0.511105	38.0122		0.485092	4.21565
	0.539064	2.44769		0.511937	38.0402		0.485957	1.09176			1.38039	39.4289		10.4873	13.2992		0.48595	5.69221			0.486155	2.25202		0.511937	38.0402		0.485923	4.21234
	0.539892	2.43591		0.512769	38.043		0.486788	1.09049			1.38122	39.4338		10.4882	13.2969		0.486782	5.67923			0.486986	2.24907		0.512769	38.043		0.486755	4.19298
	0.540719	2.42653		0.5136	38.054		0.48762	1.08854			1.38205	39.3676		10.489	13.2869		0.487613	5.66796			0.487818	2.24531		0.5136	38.054		0.487586	4.18684
	0.541547	2.41949		0.514432	38.0823		0.488451	1.08724			1.38288	39.2785		10.4898	13.3292		0.488445	5.65674			0.48865	2.24184		0.514432	38.0823		0.488418	4.19376
	0.542374	2.4102		0.515264	38.0737		0.489283	1.08602			1.38371	39.1832		10.4907	13.2956		0.489276	5.64764			0.489482	2.23865		0.515264	38.0737		0.489249	4.17392
	0.543202	2.40334		0.516096	38.0597		0.490114	1.08514			1.38455	39.0347		10.4915	13.1634		0.490107	5.63662			0.490314	2.23488		0.516096	38.0597		0.490081	4.15062
	0.544029	2.40144		0.516928	38.083		0.490946	1.08453			1.38538	38.9351		10.4923	13.1163		0.490939	5.62462			0.491146	2.23105		0.516928	38.083		0.490912	4.1196
	0.544857	2.39346		0.51776	38.1001		0.491777	1.08341			1.38621	38.8423		10.4932	13.2153		0.49177	5.61186			0.491978	2.22755		0.51776	38.1001		0.491743	4.10449
	0.545684	2.38552		0.518591	38.0907		0.492609	1.0825			1.38704	38.7371		10.494	13.3363		0.492602	5.59786			0.492809	2.22452		0.518591	38.0907		0.492575	4.07646
	0.546512	2.37325		0.519423	38.0962		0.49344	1.08124			1.38787	38.7167		10.4948	13.3785		0.493433	5.58301			0.493641	2.22201		0.519423	38.0962		0.493406	4.06119
	0.547339	2.35877		0.520255	38.11		0.494272	1.0804			1.38871	38.6233		10.4957	13.4183		0.494265	5.57002			0.494473	2.22008		0.520255	38.11		0.494238	4.036
	0.548167	2.3576		0.521087	38.1285		0.495103	1.07898			1.38954	38.5719		10.4965	13.4029		0.495096	5.55647			0.495305	2.21723		0.521087	38.1285		0.495069	4.02088
	0.548994	2.35754		0.521919	38.1212		0.495935	1.07861			1.39037	38.51		10.4973	13.3824		0.495928	5.54256			0.496137	2.21433		0.521919	38.1212		0.495901	4.01584
	0.549822	2.35621		0.522751	38.1128		0.496766	1.07803			1.3912	38.4587		10.4982	13.4032		0.496759	5.52535			0.496969	2.21174		0.522751	38.1128		0.496732	3.98104
	0.550649	2.36072		0.523582	38.1027		0.497598	1.07729			1.39203	38.3182		10.499	13.3986		0.497591	5.51485			0.4978	2.20882		0.523582	38.1027		0.497564	3.96058
	0.551477	2.35727		0.524414	38.0726		0.498429	1.07732			1.39286	38.2631		10.4998	13.4217		0.498422	5.50184			0.498632	2.20597		0.524414	38.0726		0.498395	3.94168
	0.552304	2.36243		0.525246	38.0441		0.499261	1.07656			1.3937	38.1678		10.5007	13.4578		0.499254	5.48923			0.499464	2.20272		0.525246	38.0441		0.499226	3.94625
	0.553132	2.36766		0.526078	38.0236		0.500092	1.0759			1.39453	38.0026		10.5015	13.39		0.500085	5.47917			0.500296	2.19968		0.526078	38.0236		0.500058	3.93774
	0.553959	2.37136		0.52691	38.023		0.500924	1.07491			1.39536	37.9847		10.5023	13.3329		0.500917	5.4645			0.501128	2.1965		0.52691	38.023		0.500889	3.95239
	0.554787	2.37109		0.527742	38.0289		0.501755	1.07441			1.39619	37.9593		10.5032	13.3207		0.501748	5.45063			0.50196	2.19339		0.527742	38.0289		0.501721	3.95837
	0.555614	2.37141		0.528573	38.0359		0.502587	1.07366			1.39702	37.8999		10.504	13.283		0.502579	5.43599			0.502791	2.1898		0.528573	38.0359		0.502552	3.94499
	0.556441	2.37465		0.529405	38.0399		0.503418	1.07379			1.39786	37.8795		10.5048	13.3228		0.503411	5.41848			0.503623	2.18587		0.529405	38.0399		0.503384	3.959
	0.557269	2.36674		0.530237	38.0042		0.50425	1.07379			1.39869	37.7805		10.5056	13.3006		0.504242	5.40019			0.504455	2.18202		0.530237	38.0042		0.504215	3.93712
	0.558096	2.36312		0.531069	38.0007		0.505081	1.07261			1.39952	37.7236		10.5065	13.2319		0.505074	5.38364			0.505287	2.17855		0.531069	38.0007		0.505046	3.92515
	0.558924	2.35411		0.531901	37.9724		0.505913	1.07279			1.40035	37.6462		10.5073	13.1901		0.505905	5.36822			0.506119	2.17515		0.531901	37.9724		0.505878	3.92216
	0.559751	2.35116		0.532733	37.9666		0.506744	1.0724			1.40118	37.5435		10.5082	13.1908		0.506737	5.35302			0.506951	2.17104		0.532733	37.9666		0.506709	3.92389
	0.560579	2.36038		0.533564	37.943		0.507576	1.07148			1.40202	37.4767		10.509	13.1561		0.507568	5.33753			0.507782	2.16751		0.533564	37.943		0.507541	3.91759
	0.561406	2.36356		0.534396	37.9537		0.508407	1.07091			1.40285	37.4785		10.5098	13.2159		0.5084	5.3045			0.508614	2.13463		0.534396	37.9537		0.508372	3.89964
	0.562234	2.36591		0.535228	37.9562		0.509239	1.06709			1.40368	37.3993		10.5106	13.2364		0.509231	5.20158			0.509446	2.12612		0.535228	37.9562		0.509204	3.79777
	0.563061	2.36491		0.53606	37.9791		0.51007	1.06648			1.40451	37.3764		10.5115	13.2099		0.510063	5.18184			0.510278	2.12011		0.53606	37.9791		0.510035	3.78218
	0.563889	2.36296		0.536892	38.0168		0.510902	1.06539			1.40534	37.3461		10.5123	13.245		0.510894	5.16458			0.51111	2.11697		0.536892	38.0168		0.510866	3.76801
	0.564716	2.36562		0.537724	38.0193		0.511733	1.06499			1.40617	37.2979		10.5131	13.3401		0.511726	5.15462			0.511942	2.11463		0.537724	38.0193		0.511698	3.74644
	0.565544	2.36931		0.538555	38.0211		0.512565	1.06541			1.40701	37.2706		10.514	13.4039		0.512557	5.14055			0.512773	2.11215		0.538555	38.0211		0.512529	3.73463
	0.566371	2.37049		0.539387	37.9983		0.513396	1.06581			1.40784	37.3146		10.5148	13.4217		0.513389	5.12677			0.513605	2.10936		0.539387	37.9983		0.513361	3.73006
	0.567199	2.36987		0.540219	37.9867		0.514228	1.06547			1.40867	37.2632		10.5156	13.3982		0.51422	5.11841			0.514437	2.10692		0.540219	37.9867		0.514192	3.72613
	0.568026	2.37344		0.541051	37.9628		0.515059	1.06502			1.4095	37.2131		10.5165	13.3524		0.515051	5.11048			0.515269	2.10485		0.541051	37.9628		0.515024	3.71999
	0.568854	2.37436		0.541883	37.9555		0.515891	1.06472			1.41033	37.2001		10.5173	13.303		0.515883	5.10283			0.516101	2.10223		0.541883	37.9555		0.515855	3.71936
	0.569681	2.37527		0.542715	37.9537		0.516722	1.06432			1.41117	37.2477		10.5181	13.3176		0.516714	5.09429			0.516933	2.09909		0.542715	37.9537		0.516686	3.72314
	0.570509	2.37318		0.543546	37.947		0.517554	1.06401			1.412	37.2713		10.519	13.3845		0.517546	5.08407			0.517765	2.09626		0.543546	37.947		0.517518	3.70157
	0.571336	2.37308		0.544378	37.925		0.518385	1.06339			1.41283	37.2626		10.5198	13.3177		0.518377	5.07359			0.518596	2.09353		0.544378	37.925		0.518349	3.72503
	0.572164	2.37376		0.54521	37.8783		0.519217	1.0629			1.41366	37.2242		10.5206	13.2635		0.519209	5.06355			0.519428	2.09152		0.54521	37.8783		0.519181	3.73652
	0.572991	2.37461		0.546042	37.8579		0.520048	1.06196			1.41449	37.197		10.5215	13.2588		0.52004	5.05531			0.52026	2.08972		0.546042	37.8579		0.520012	3.74471
	0.573819	2.36381		0.546874	37.8179		0.52088	1.06124			1.41532	37.1456		10.5223	13.3455		0.520872	5.04677			0.521092	2.08775		0.546874	37.8179		0.520844	3.74376
	0.574646	2.36264		0.547706	37.7998		0.521711	1.06016			1.41616	37.0856		10.5231	13.3965		0.521703	5.04012			0.521924	2.08555		0.547706	37.7998		0.521675	3.73463
	0.575474	2.36232		0.548537	37.7713		0.522543	1.05893			1.41699	37.0306		10.5239	13.348		0.522535	5.03338			0.522756	2.08348		0.548537	37.7713		0.522507	3.72865
	0.576301	2.35953		0.549369	37.7523		0.523374	1.0578			1.41782	37.0145		10.5248	13.3168		0.523366	5.02642			0.523587	2.08193		0.549369	37.7523		0.523338	3.7329
	0.577129	2.36662		0.550201	37.7086		0.524206	1.0569			1.41865	36.952		10.5256	13.4446		0.524198	5.01881			0.524419	2.07936		0.550201	37.7086		0.524169	3.72833
	0.577956	2.37577		0.551033	37.6933		0.525037	1.05633			1.41948	36.9606		10.5265	13.5191		0.525029	5.0092			0.525251	2.07619		0.551033	37.6933		0.525001	3.73857
	0.578784	2.37996		0.551865	37.6486		0.525869	1.05495			1.42031	36.9186		10.5273	13.5768		0.52586	5.00028			0.526083	2.07245		0.551865	37.6486		0.525832	3.7318
	0.579611	2.38808		0.552697	37.5869		0.5267	1.05373			1.42115	36.9136		10.5281	13.6001		0.526692	4.99288			0.526915	2.07077		0.552697	37.5869		0.526664	3.72424
	0.580439	2.3979		0.553528	37.5418		0.527532	1.05265			1.42198	36.8721		10.5289	13.4615		0.527523	4.98532			0.527747	2.06885		0.553528	37.5418		0.527495	3.7329
	0.581266	2.40762		0.55436	37.4967		0.528363	1.0515			1.42281	36.8127		10.5298	13.3517		0.528355	4.97581			0.528578	2.06575		0.55436	37.4967		0.528327	3.74172
	0.582094	2.41436		0.555192	37.4434		0.529195	1.05019			1.42364	36.7967		10.5306	13.2748		0.529186	4.96343			0.52941	2.06332		0.555192	37.4434		0.529158	3.75557
	0.582921	2.41686		0.556024	37.3794		0.530026	1.04844			1.42447	36.7874		10.5314	13.1293		0.530018	4.94811			0.530242	2.06038		0.556024	37.3794		0.529989	3.75636
	0.583749	2.4248		0.556856	37.3366		0.530858	1.0476			1.42531	36.7731		10.5323	13.0702		0.530849	4.93458			0.531074	2.05834		0.556856	37.3366		0.530821	3.75006
	0.584576	2.42839		0.557688	37.293		0.531689	1.04726			1.42614	36.8233		10.5331	13.1275		0.531681	4.92092			0.531906	2.05515		0.557688	37.293		0.531652	3.75478
	0.585404	2.42586		0.558519	37.2588		0.532521	1.04644			1.42697	36.8554		10.5339	13.103		0.532512	4.90969			0.532738	2.05296		0.558519	37.2588		0.532484	3.76376
	0.586231	2.43333		0.559351	37.2213		0.533352	1.04507			1.4278	36.8573		10.5348	13.0581		0.533344	4.90054			0.533569	2.05018		0.559351	37.2213		0.533315	3.76077
	0.587059	2.43687		0.560183	37.1902		0.534184	1.04398			1.42863	36.8697		10.5356	13.0526		0.534175	4.88862			0.534401	2.04831		0.560183	37.1902		0.534147	3.75274
	0.587886	2.43606		0.561015	37.1558		0.535015	1.04257			1.42947	36.8895		10.5364	12.9712		0.535007	4.87571			0.535233	2.04672		0.561015	37.1558		0.534978	3.75195
	0.588714	2.44114		0.561847	37.1301		0.535847	1.04112			1.4303	36.8833		10.5373	12.8465		0.535838	4.86395			0.536065	2.04503		0.561847	37.1301		0.535809	3.76077
	0.589541	2.43626		0.562679	37.1074		0.536678	1.04067			1.43113	36.8672		10.5381	12.8093		0.53667	4.85193			0.536897	2.04326		0.562679	37.1074		0.536641	3.76423
	0.590369	2.42947		0.56351	37.1004		0.53751	1.03962			1.43196	36.7923		10.5389	12.8557		0.537501	4.84078			0.537729	2.04174		0.56351	37.1004		0.537472	3.75715
	0.591196	2.42985		0.564342	37.0635		0.538341	1.03924			1.43279	36.7886		10.5398	12.8805		0.538332	4.83006			0.53856	2.04058		0.564342	37.0635		0.538304	3.74707
	0.592024	2.42722		0.565174	37.0552		0.539173	1.03918			1.43362	36.8097		10.5406	12.8697		0.539164	4.81635			0.539392	2.03884		0.565174	37.0552		0.539135	3.7392
	0.592851	2.42237		0.566006	37.0512		0.540004	1.03861			1.43446	36.7428		10.5414	12.7691		0.539995	4.80105			0.540224	2.03791		0.566006	37.0512		0.539967	3.7362
	0.593679	2.4114		0.566838	37.05		0.540836	1.03832			1.43529	36.7168		10.5422	12.665		0.540827	4.78731			0.541056	2.03675		0.566838	37.05		0.540798	3.73526
	0.594506	2.4079		0.56767	37.0372		0.541667	1.0379			1.43612	36.7496		10.5431	12.742		0.541658	4.77283			0.541888	2.03639		0.56767	37.0372		0.541629	3.74581
	0.595334	2.40549		0.568501	37.0276		0.542499	1.03748			1.43695	36.7391		10.5439	12.855		0.54249	4.75925			0.54272	2.03555		0.568501	37.0276		0.542461	3.75967
	0.596161	2.4		0.569333	37.0211		0.54333	1.03709			1.43778	36.7311		10.5448	12.9174		0.543321	4.74705			0.543551	2.03552		0.569333	37.0211		0.543292	3.75557
	0.596988	2.39601		0.570165	37.0043		0.544162	1.03691			1.43862	36.6921		10.5456	13.0045		0.544153	4.73559			0.544383	2.03528		0.570165	37.0043		0.544124	3.74329
	0.597816	2.38996		0.570997	37.0095		0.544993	1.03759			1.43945	36.6642		10.5464	12.9673		0.544984	4.72215			0.545215	2.03475		0.570997	37.0095		0.544955	3.74361
	0.598643	2.38634		0.571829	37.0506		0.545825	1.03791			1.44028	36.7082		10.5473	12.9913		0.545816	4.71173			0.546047	2.03367		0.571829	37.0506		0.545787	3.73337
	0.599471	2.38858		0.572661	37.0486		0.546656	1.03786			1.44111	36.702		10.5481	13.1146		0.546647	4.69991			0.546879	2.03235		0.572661	37.0486		0.546618	3.71873
	0.600298	2.38249		0.573492	37.0751		0.547488	1.03823			1.44194	36.6964		10.5489	13.1197		0.547479	4.68691			0.547711	2.03116		0.573492	37.0751		0.54745	3.71432
	0.601126	2.38021		0.574324	37.0541		0.548319	1.03845			1.44277	36.6754		10.5497	13.0756		0.54831	4.67457			0.548542	2.02961		0.574324	37.0541		0.548281	3.71148
	0.601953	2.37672		0.575156	37.0787		0.549151	1.03866			1.44361	36.6803		10.5506	13.0879		0.549142	4.66415			0.549374	2.02839		0.575156	37.0787		0.549112	3.70078
	0.602781	2.37273		0.575988	37.081		0.549982	1.0389			1.44444	36.689		10.5514	13.042		0.549973	4.65299			0.550206	2.02758		0.575988	37.081		0.549944	3.69653
	0.603608	2.36267		0.57682	37.0554		0.550814	1.03912			1.44527	36.715		10.5522	12.9582		0.550804	4.64476			0.551038	2.02655		0.57682	37.0554		0.550775	3.69527
	0.604436	2.35605		0.577652	37.0284		0.551645	1.03966			1.4461	36.6661		10.5531	12.9687		0.551636	4.63626			0.55187	2.02574		0.577652	37.0284		0.551607	3.69873
	0.605263	2.34313		0.578483	37.0026		0.552477	1.03988			1.44693	36.6154		10.5539	12.935		0.552467	4.62526			0.552702	2.02407		0.578483	37.0026		0.552438	3.70282
	0.606091	2.33118		0.579315	36.9716		0.553308	1.03966			1.44777	36.5875		10.5547	12.8423		0.553299	4.61436			0.553533	2.02224		0.579315	36.9716		0.55327	3.7129
	0.606918	2.32302		0.580147	36.9357		0.554139	1.03933			1.4486	36.5634		10.5556	12.7749		0.55413	4.60522			0.554365	2.0207		0.580147	36.9357		0.554101	3.70834
	0.607746	2.31156		0.580979	36.9041		0.554971	1.03878			1.44943	36.4836		10.5564	12.7739		0.554962	4.59572			0.555197	2.02062		0.580979	36.9041		0.554932	3.70235
	0.608573	2.30173		0.581811	36.8606		0.555803	1.03918			1.45026	36.4396		10.5572	12.7557		0.555793	4.58574			0.556029	2.02012		0.581811	36.8606		0.555764	3.70597
	0.609401	2.29918		0.582643	36.8336		0.556634	1.03943			1.45109	36.4848		10.5581	12.7251		0.556625	4.57454			0.556861	2.01829		0.582643	36.8336		0.556595	3.70645
	0.610228	2.29109		0.583474	36.7901		0.557465	1.03901			1.45192	36.491		10.5589	12.6903		0.557456	4.56267			0.557693	2.0172		0.583474	36.7901		0.557427	3.69133
	0.611056	2.28891		0.584306	36.7436		0.558297	1.03848			1.45276	36.4174		10.5597	12.6287		0.558288	4.553			0.558525	2.01662		0.584306	36.7436		0.558258	3.68267
	0.611883	2.29122		0.585138	36.6958		0.559128	1.03821			1.45359	36.3468		10.5606	12.6721		0.559119	4.54587			0.559356	2.01439		0.585138	36.6958		0.55909	3.68173
	0.612711	2.28975		0.58597	36.6622		0.55996	1.03801			1.45442	36.3598		10.5614	12.794		0.559951	4.54091			0.560188	2.01285		0.58597	36.6622		0.559921	3.67716
	0.613538	2.28213		0.586802	36.6373		0.560791	1.03811			1.45525	36.4433		10.5622	12.8548		0.560782	4.53276			0.56102	2.01165		0.586802	36.6373		0.560753	3.66803
	0.614366	2.28182		0.587634	36.5877		0.561623	1.03788			1.45608	36.4966		10.5631	12.8226		0.561614	4.52149			0.561852	2.01098		0.587634	36.5877		0.561584	3.65228
	0.615193	2.27923		0.588465	36.5418		0.562454	1.03752			1.45692	36.5306		10.5639	12.7309		0.562445	4.51197			0.562684	2.01001		0.588465	36.5418		0.562415	3.65244
	0.616021	2.26857		0.589297	36.4909		0.563286	1.03749			1.45775	36.5133		10.5647	12.7104		0.563276	4.50305			0.563516	2.00882		0.589297	36.4909		0.563247	3.65212
	0.616848	2.25727		0.590129	36.4459		0.564117	1.03767			1.45858	36.5139		10.5655	12.7831		0.564108	4.49497			0.564347	2.00707		0.590129	36.4459		0.564078	3.6452
	0.617676	2.25321		0.590961	36.3883		0.564949	1.03764			1.45941	36.517		10.5664	12.7641		0.564939	4.48662			0.565179	2.00579		0.590961	36.3883		0.56491	3.62331
	0.618503	2.24062		0.591793	36.3353		0.56578	1.03746			1.46024	36.5615		10.5672	12.7606		0.565771	4.47691			0.566011	2.00419		0.591793	36.3353		0.565741	3.59796
	0.619331	2.22539		0.592625	36.2834		0.566612	1.03727			1.46108	36.5096		10.568	12.8515		0.566602	4.47175			0.566843	2.00277		0.592625	36.2834		0.566573	3.58678
	0.620158	2.21846		0.593456	36.2234		0.567443	1.03756			1.46191	36.5182		10.5689	12.8486		0.567434	4.46491			0.567675	2.00189		0.593456	36.2234		0.567404	3.59639
	0.620986	2.214		0.594288	36.163		0.568275	1.0375			1.46274	36.5393		10.5697	12.8036		0.568265	4.45605			0.568507	2.00043		0.594288	36.163		0.568235	3.59544
	0.621813	2.20648		0.59512	36.1064		0.569106	1.03699			1.46357	36.5795		10.5705	12.8894		0.569097	4.44826			0.569338	1.99797		0.59512	36.1064		0.569067	3.58348
	0.622641	2.19965		0.595952	36.0671		0.569938	1.03641			1.4644	36.616		10.5714	12.9517		0.569928	4.4415			0.57017	1.99649		0.595952	36.0671		0.569898	3.56789
	0.623468	2.20366		0.596784	36.057		0.570769	1.03665			1.46524	36.6265		10.5722	12.9327		0.57076	4.43036			0.571002	1.99528		0.596784	36.057		0.57073	3.55135
	0.624296	2.20881		0.597616	36.0084		0.571601	1.03648			1.46607	36.6104		10.573	13.0155		0.571591	4.42323			0.571834	1.99417		0.597616	36.0084		0.571561	3.54679
	0.625123	2.20662		0.598448	35.9539		0.572432	1.03607			1.4669	36.5751		10.5739	13.1085		0.572423	4.41575			0.572666	1.99166		0.598448	35.9539		0.572393	3.54159
	0.625951	2.20234		0.599279	35.9047		0.573264	1.03533			1.46773	36.5399		10.5747	13.2075		0.573254	4.40983			0.573498	1.98983		0.599279	35.9047		0.573224	3.52553
	0.626778	2.21248		0.600111	35.8434		0.574095	1.03532			1.46856	36.5034		10.5755	13.373		0.574085	4.40396			0.574329	1.98811		0.600111	35.8434		0.574055	3.5101
	0.627606	2.21215		0.600943	35.7847		0.574927	1.03506			1.46939	36.4836		10.5764	13.4407		0.574917	4.39638			0.575161	1.98539		0.600943	35.7847		0.574887	3.48318
	0.628433	2.20029		0.601775	35.7078		0.575758	1.0345			1.47023	36.439		10.5772	13.4627		0.575748	4.39111			0.575993	1.98265		0.601775	35.7078		0.575718	3.48381
	0.629261	2.19591		0.602607	35.6508		0.57659	1.03331			1.47106	36.3771		10.578	13.554		0.57658	4.38972			0.576825	1.98009		0.602607	35.6508		0.57655	3.48129
	0.630088	2.19466		0.603438	35.5885		0.577421	1.03258			1.47189	36.3561		10.5789	13.5927		0.577411	4.38572			0.577657	1.97723		0.603438	35.5885		0.577381	3.48522
	0.630916	2.19471		0.60427	35.499		0.578253	1.03153			1.47272	36.3462		10.5797	13.7064		0.578243	4.38336			0.578489	1.97414		0.60427	35.499		0.578213	3.47641
	0.631743	2.19978		0.605102	35.4199		0.579084	1.03057			1.47355	36.353		10.5805	13.6849		0.579074	4.38015			0.57932	1.97065		0.605102	35.4199		0.579044	3.46775
	0.632571	2.19514		0.605934	35.3757		0.579916	1.02896			1.47439	36.2961		10.5814	13.6194		0.579906	4.37421			0.580152	1.9675		0.605934	35.3757		0.579875	3.46208
	0.633398	2.18805		0.606766	35.3341		0.580747	1.02791			1.47522	36.262		10.5822	13.5677		0.580737	4.37142			0.580984	1.96455		0.606766	35.3341		0.580707	3.45547
	0.634226	2.18942		0.607598	35.287		0.581579	1.02687			1.47605	36.2713		10.583	13.5575		0.581569	4.3673			0.581816	1.96096		0.607598	35.287		0.581538	3.45169
	0.635053	2.18535		0.608429	35.2279		0.58241	1.02511			1.47688	36.2472		10.5838	13.5921		0.5824	4.35893			0.582648	1.95729		0.608429	35.2279		0.58237	3.43689
	0.635881	2.17661		0.609261	35.1526		0.583242	1.02358			1.47771	36.2559		10.5847	13.6259		0.583232	4.35344			0.58348	1.95356		0.609261	35.1526		0.583201	3.41705
	0.636708	2.16532		0.610093	35.091		0.584073	1.02219			1.47854	36.254		10.5855	13.6449		0.584063	4.34632			0.584311	1.94952		0.610093	35.091		0.584033	3.40366
	0.637536	2.15929		0.610925	35.0122		0.584905	1.02031			1.47938	36.1946		10.5863	13.6833		0.584894	4.33942			0.585143	1.94596		0.610925	35.0122		0.584864	3.3832
	0.638363	2.1568		0.611757	34.9377		0.585736	1.01819			1.48021	36.1773		10.5872	13.6431		0.585726	4.33175			0.585975	1.9419		0.611757	34.9377		0.585696	3.39469
	0.63919	2.14523		0.612589	34.8453		0.586568	1.01622			1.48104	36.1847		10.588	13.6563		0.586557	4.32385			0.586807	1.93788		0.612589	34.8453		0.586527	3.39201
	0.640018	2.13731		0.61342	34.7305		0.587399	1.01365			1.48187	36.1358		10.5888	13.5917		0.587389	4.31327			0.587639	1.93398		0.61342	34.7305		0.587358	3.38823
	0.640845	2.13577		0.614252	34.6491		0.588231	1.01153			1.4827	36.095		10.5897	13.4325		0.58822	4.30723			0.588471	1.93037		0.614252	34.6491		0.58819	3.38603
	0.641673	2.12784		0.615084	34.5635		0.589062	1.00899			1.48354	36.0579		10.5905	13.414		0.589052	4.30075			0.589302	1.9267		0.615084	34.5635		0.589021	3.37516
	0.6425	2.13085		0.615916	34.4769		0.589894	1.00668			1.48437	36.0362		10.5913	13.4245		0.589883	4.29483			0.590134	1.92413		0.615916	34.4769		0.589853	3.35218
	0.643328	2.12372		0.616748	34.4039		0.590725	1.00419			1.4852	36.0269		10.5922	13.4944		0.590715	4.2829			0.590966	1.92057		0.616748	34.4039		0.590684	3.34887
	0.644155	2.11968		0.61758	34.3294		0.591557	1.00128			1.48603	36.0015		10.593	13.4144		0.591546	4.27104			0.591798	1.9168		0.61758	34.3294		0.591516	3.33801
	0.644983	2.11008		0.618411	34.2616		0.592388	0.998602			1.48686	35.944		10.5938	13.4195		0.592378	4.25499			0.59263	1.91312		0.618411	34.2616		0.592347	3.33643
	0.64581	2.10938		0.619243	34.2017		0.59322	0.995679			1.48769	35.9174		10.5947	13.4774		0.593209	4.24677			0.593462	1.90868		0.619243	34.2017		0.593178	3.3147
	0.646638	2.10964		0.620075	34.134		0.594051	0.99257			1.48853	35.9174		10.5955	13.4768		0.594041	4.2367			0.594294	1.90527		0.620075	34.134		0.59401	3.29628
	0.647465	2.11163		0.620907	34.0869		0.594883	0.989891			1.48936	35.9261		10.5963	13.4499		0.594872	4.22769			0.595125	1.90146		0.620907	34.0869		0.594841	3.27439
	0.648293	2.10946		0.621739	34.0132		0.595714	0.987518			1.49019	35.923		10.5972	13.3719		0.595704	4.21683			0.595957	1.89755		0.621739	34.0132		0.595673	3.26211
	0.64912	2.10981		0.622571	33.9606		0.596546	0.985184			1.49102	35.8933		10.598	13.3243		0.596535	4.21008			0.596789	1.8923		0.622571	33.9606		0.596504	3.25708
	0.649948	2.10955		0.623402	33.9204		0.597377	0.982484			1.49185	35.8827		10.5988	13.3073		0.597366	4.20202			0.597621	1.88743		0.623402	33.9204		0.597336	3.23015
	0.650775	2.10002		0.624234	33.8701		0.598209	0.979601			1.49269	35.8134		10.5997	13.368		0.598198	4.19536			0.598453	1.88312		0.624234	33.8701		0.598167	3.22291
	0.651603	2.09597		0.625066	33.8265		0.59904	0.976808			1.49352	35.7683		10.6005	13.4306		0.599029	4.18704			0.599285	1.87849		0.625066	33.8265		0.598998	3.22826
	0.65243	2.08694		0.625898	33.7756		0.599872	0.97424			1.49435	35.7584		10.6013	13.4791		0.599861	4.17728			0.600116	1.87398		0.625898	33.7756		0.59983	3.22889
	0.653258	2.08246		0.62673	33.7199		0.600703	0.971753			1.49518	35.7899		10.6021	13.5065		0.600692	4.16649			0.600948	1.87167		0.62673	33.7199		0.600661	3.22779
	0.654085	2.081		0.627562	33.6702		0.601535	0.969179			1.49601	35.785		10.603	13.5487		0.601524	4.15255			0.60178	1.86859		0.627562	33.6702		0.601493	3.23314
	0.654913	2.08055		0.628393	33.6116		0.602366	0.967043			1.49684	35.7516		10.6038	13.5266		0.602355	4.14009			0.602612	1.86473		0.628393	33.6116		0.602324	3.23314
	0.65574	2.07563		0.629225	33.5688		0.603198	0.96537			1.49768	35.6903		10.6046	13.5559		0.603187	4.12766			0.603444	1.86005		0.629225	33.5688		0.603156	3.23834
	0.656568	2.06768		0.630057	33.5358		0.604029	0.963237			1.49851	35.6427		10.6055	13.5863		0.604018	4.11445			0.604276	1.85533		0.630057	33.5358		0.603987	3.22495
	0.657395	2.06148		0.630889	33.5075		0.604861	0.960613			1.49934	35.6222		10.6063	13.6162		0.60485	4.10205			0.605107	1.8513		0.630889	33.5075		0.604818	3.2133
	0.658223	2.07077		0.631721	33.4752		0.605692	0.958152			1.50017	35.5857		10.6071	13.5474		0.605681	4.08765			0.605939	1.8481		0.631721	33.4752		0.60565	3.21535
	0.65905	2.06697		0.632553	33.44		0.606524	0.956192			1.501	35.5765		10.608	13.4725		0.606513	4.07647			0.606771	1.8448		0.632553	33.44		0.606481	3.22417
	0.659878	2.06805		0.633384	33.3909		0.607355	0.953837			1.50184	35.561		10.6088	13.4098		0.607344	4.06832			0.607603	1.84126		0.633384	33.3909		0.607313	3.24637
	0.660705	2.07554		0.634216	33.3532		0.608187	0.952024			1.50267	35.5505		10.6096	13.31		0.608176	4.05719			0.608435	1.83758		0.634216	33.3532		0.608144	3.24936
	0.661533	2.07534		0.635048	33.3265		0.609018	0.950628			1.5035	35.5028		10.6105	13.2998		0.609007	4.04327			0.609267	1.83421		0.635048	33.3265		0.608976	3.23047
	0.66236	2.07197		0.63588	33.3061		0.60985	0.948916			1.50433	35.4471		10.6113	13.3308		0.609838	4.02756			0.610098	1.83104		0.63588	33.3061		0.609807	3.22637
	0.663188	2.0592		0.636712	33.2754		0.610681	0.947164			1.50516	35.4459		10.6121	13.2937		0.61067	4.01357			0.61093	1.82747		0.636712	33.2754		0.610638	3.20354
	0.664015	2.04452		0.637544	33.2451		0.611513	0.945138			1.50599	35.3989		10.613	13.3196		0.611501	4.00371			0.611762	1.82404		0.637544	33.2451		0.61147	3.19913
	0.664843	2.03743		0.638376	33.1918		0.612344	0.942313			1.50683	35.4057		10.6138	13.3778		0.612333	3.99319			0.612594	1.82047		0.638376	33.1918		0.612301	3.19772
	0.66567	2.02603		0.639207	33.1443		0.613176	0.940248			1.50766	35.4075		10.6146	13.3858		0.613164	3.98254			0.613426	1.81653		0.639207	33.1443		0.613133	3.19457
	0.666498	2.0188		0.640039	33.0979		0.614007	0.937858			1.50849	35.4026		10.6155	13.3587		0.613996	3.97329			0.614258	1.81267		0.640039	33.0979		0.613964	3.19551
	0.667325	2.02121		0.640871	33.0676		0.614839	0.935387			1.50932	35.3611		10.6163	13.2616		0.614827	3.96348			0.615089	1.80926		0.640871	33.0676		0.614796	3.19378
	0.668153	2.0111		0.641703	33.0452		0.61567	0.933045			1.51015	35.3259		10.6171	13.0878		0.615659	3.95516			0.615921	1.8062		0.641703	33.0452		0.615627	3.18449
	0.66898	2.00284		0.642535	33.0135		0.616502	0.930791			1.51099	35.277		10.618	12.9811		0.61649	3.94596			0.616753	1.80355		0.642535	33.0135		0.616459	3.18984
	0.669808	2.0115		0.643367	32.9849		0.617333	0.92903			1.51182	35.2324		10.6188	12.8025		0.617322	3.93918			0.617585	1.80069		0.643367	32.9849		0.61729	3.1774
	0.670635	2.00844		0.644198	32.9374		0.618165	0.927394			1.51265	35.1996		10.6196	12.6552		0.618153	3.93093			0.618417	1.79784		0.644198	32.9374		0.618121	3.17583
	0.671463	1.99964		0.64503	32.912		0.618996	0.924936			1.51348	35.1526		10.6204	12.6478		0.618985	3.92286			0.619249	1.79558		0.64503	32.912		0.618953	3.15693
	0.67229	2.00026		0.645862	32.9136		0.619828	0.922706			1.51431	35.121		10.6213	12.6388		0.619816	3.91114			0.62008	1.79369		0.645862	32.9136		0.619784	3.15142
	0.673118	1.98274		0.646694	32.9016		0.620659	0.920652			1.51514	35.118		10.6221	12.6408		0.620647	3.90025			0.620912	1.79216		0.646694	32.9016		0.620616	3.15442
	0.673945	1.98306		0.647526	32.8788		0.621491	0.918865			1.51598	35.1421		10.6229	12.6987		0.621479	3.89091			0.621744	1.79074		0.647526	32.8788		0.621447	3.15599
	0.674773	1.9805		0.648358	32.8433		0.622322	0.916871			1.51681	35.1303		10.6238	12.7865		0.62231	3.87843			0.622576	1.78911		0.648358	32.8433		0.622279	3.14607
	0.6756	1.96684		0.649189	32.7964		0.623154	0.915436			1.51764	35.1186		10.6246	12.77		0.623142	3.86813			0.623408	1.7876		0.649189	32.7964		0.62311	3.13993
	0.676428	1.96262		0.650021	32.7534		0.623985	0.913817			1.51847	35.152		10.6254	12.737		0.623973	3.86236			0.62424	1.78596		0.650021	32.7534		0.623941	3.14198
	0.677255	1.96992		0.650853	32.7287		0.624817	0.911778			1.5193	35.1501		10.6263	12.6364		0.624805	3.85297			0.625072	1.78343		0.650853	32.7287		0.624773	3.14749
	0.678083	1.97721		0.651685	32.6973		0.625648	0.909473			1.52014	35.1359		10.6271	12.6624		0.625636	3.84268			0.625903	1.78147		0.651685	32.6973		0.625604	3.14371
	0.67891	1.98526		0.652517	32.6953		0.62648	0.907869			1.52097	35.134		10.6279	12.6095		0.626468	3.83766			0.626735	1.77981		0.652517	32.6953		0.626436	3.14103
	0.679738	1.98364		0.653349	32.7017		0.627311	0.906753			1.5218	35.0988		10.6288	12.567		0.627299	3.8288			0.627567	1.77743		0.653349	32.7017		0.627267	3.13379
	0.680565	1.98274		0.65418	32.7027		0.628143	0.90492			1.52263	35.0418		10.6296	12.5981		0.628131	3.82316			0.628399	1.77588		0.65418	32.7027		0.628099	3.13127
	0.681392	1.98438		0.655012	32.7098		0.628974	0.903015			1.52346	35.0109		10.6304	12.6008		0.628962	3.82264			0.629231	1.77438		0.655012	32.7098		0.62893	3.11001
	0.68222	1.98379		0.655844	32.6717		0.629806	0.901656			1.5243	35.0066		10.6313	12.6807		0.629794	3.81437			0.630063	1.77274		0.655844	32.6717		0.629762	3.10812
	0.683047	1.98625		0.656676	32.631		0.630637	0.899801			1.52513	35.0128		10.6321	12.6443		0.630625	3.80545			0.630894	1.77097		0.656676	32.631		0.630593	3.10372
	0.683875	1.97091		0.657508	32.6237		0.631469	0.898476			1.52596	35.0227		10.6329	12.6513		0.631457	3.79757			0.631726	1.76846		0.657508	32.6237		0.631424	3.11993
	0.684702	1.96143		0.65834	32.5998		0.6323	0.896702			1.52679	34.9991		10.6338	12.5285		0.632288	3.79397			0.632558	1.76585		0.65834	32.5998		0.632256	3.11474
	0.68553	1.95437		0.659171	32.5524		0.633132	0.894815			1.52762	34.954		10.6346	12.6246		0.633119	3.79012			0.63339	1.76303		0.659171	32.5524		0.633087	3.10246
	0.686357	1.96229		0.660003	32.5114		0.633963	0.893733			1.52845	34.9026		10.6354	12.6861		0.633951	3.79045			0.634222	1.7606		0.660003	32.5114		0.633919	3.10891
	0.687185	1.96445		0.660835	32.4855		0.634795	0.892344			1.52929	34.8432		10.6363	12.6637		0.634782	3.78071			0.635054	1.75732		0.660835	32.4855		0.63475	3.11411
	0.688012	1.95711		0.661667	32.4585		0.635626	0.891146			1.53012	34.769		10.6371	12.6927		0.635614	3.77552			0.635885	1.75465		0.661667	32.4585		0.635582	3.11285
	0.68884	1.95788		0.662499	32.4239		0.636458	0.889774			1.53095	34.7071		10.6379	12.7309		0.636445	3.7686			0.636717	1.75185		0.662499	32.4239		0.636413	3.13269
	0.689667	1.97329		0.66333	32.3976		0.637289	0.887656			1.53178	34.712		10.6388	12.797		0.637277	3.76743			0.637549	1.74959		0.66333	32.3976		0.637244	3.14245
	0.690495	1.9742		0.664162	32.3677		0.638121	0.886507			1.53261	34.7702		10.6396	12.8043		0.638108	3.76215			0.638381	1.74791		0.664162	32.3677		0.638076	3.1404
	0.691322	1.97506		0.664994	32.3017		0.638952	0.88531			1.53345	34.777		10.6404	12.8794		0.63894	3.75739			0.639213	1.74617		0.664994	32.3017		0.638907	3.14654
	0.69215	1.97814		0.665826	32.248		0.639784	0.883696			1.53428	34.7393		10.6412	12.9047		0.639771	3.75393			0.640045	1.74461		0.665826	32.248		0.639739	3.13836
	0.692977	1.97727		0.666658	32.2112		0.640615	0.882482			1.53511	34.7015		10.6421	12.9223		0.640603	3.75026			0.640876	1.74296		0.666658	32.2112		0.64057	3.13615
	0.693805	1.97196		0.66749	32.1613		0.641447	0.881834			1.53594	34.6625		10.6429	12.9057		0.641434	3.74629			0.641708	1.74183		0.66749	32.1613		0.641402	3.13332
	0.694632	1.96454		0.668321	32.1116		0.642278	0.880875			1.53677	34.6328		10.6438	12.8233		0.642266	3.73971			0.64254	1.74018		0.668321	32.1116		0.642233	3.12891
	0.69546	1.95778		0.669153	32.069		0.64311	0.88029			1.53761	34.5778		10.6446	12.6496		0.643097	3.73512			0.643372	1.73874		0.669153	32.069		0.643064	3.11584
	0.696287	1.95494		0.669985	32.0459		0.643941	0.878427			1.53844	34.5227		10.6454	12.6353		0.643929	3.73185			0.644204	1.73766		0.669985	32.0459		0.643896	3.10986
	0.697115	1.94744		0.670817	32.0118		0.644772	0.876984			1.53927	34.4887		10.6462	12.6316		0.64476	3.72866			0.645036	1.73593		0.670817	32.0118		0.644727	3.11253
	0.697942	1.95051		0.671649	31.9756		0.645604	0.876139			1.5401	34.4553		10.6471	12.6449		0.645591	3.72659			0.645867	1.73477		0.671649	31.9756		0.645559	3.11411
	0.69877	1.95316		0.672481	31.9235		0.646435	0.875404			1.54093	34.4379		10.6479	12.6499		0.646423	3.72103			0.646699	1.73431		0.672481	31.9235		0.64639	3.11757
	0.699597	1.94362		0.673312	31.883		0.647267	0.874279			1.54176	34.4423		10.6487	12.6964		0.647254	3.71645			0.647531	1.73336		0.673312	31.883		0.647222	3.10734
	0.700425	1.94127		0.674144	31.8491		0.648098	0.87355			1.5426	34.415		10.6496	12.6631		0.648086	3.7098			0.648363	1.73177		0.674144	31.8491		0.648053	3.10324
	0.701252	1.93752		0.674976	31.8189		0.64893	0.872457			1.54343	34.368		10.6504	12.6099		0.648917	3.70373			0.649195	1.73082		0.674976	31.8189		0.648884	3.09112
	0.70208	1.9244		0.675808	31.7915		0.649761	0.871196			1.54426	34.3556		10.6512	12.5832		0.649749	3.69793			0.650027	1.72883		0.675808	31.7915		0.649716	3.09978
	0.702907	1.91748		0.67664	31.7582		0.650593	0.869426			1.54509	34.3371		10.6521	12.5549		0.65058	3.69476			0.650858	1.72624		0.67664	31.7582		0.650547	3.08797
	0.703735	1.90996		0.677472	31.7185		0.651424	0.86865			1.54592	34.3216		10.6529	12.5557		0.651412	3.69554			0.65169	1.72372		0.677472	31.7185		0.651379	3.09521
	0.704562	1.90932		0.678303	31.6747		0.652256	0.867546			1.54676	34.3086		10.6537	12.5966		0.652243	3.69038			0.652522	1.72192		0.678303	31.6747		0.65221	3.11364
	0.70539	1.91477		0.679135	31.63		0.653087	0.866943			1.54759	34.287		10.6546	12.6291		0.653075	3.68756			0.653354	1.71914		0.679135	31.63		0.653042	3.1341
	0.706217	1.91108		0.679967	31.5958		0.653919	0.866459			1.54842	34.2195		10.6554	12.6094		0.653906	3.68901			0.654186	1.71651		0.679967	31.5958		0.653873	3.1382
	0.707045	1.90959		0.680799	31.5543		0.65475	0.865615			1.54925	34.1589		10.6562	12.5389		0.654738	3.69247			0.655018	1.71402		0.680799	31.5543		0.654705	3.14308
	0.707872	1.90123		0.681631	31.5168		0.655582	0.865208			1.55008	34.1446		10.6571	12.4582		0.655569	3.69292			0.655849	1.7122		0.681631	31.5168		0.655536	3.14875
	0.7087	1.88415		0.682463	31.4705		0.656413	0.864934			1.55092	34.1217		10.6579	12.4075		0.656401	3.69474			0.656681	1.71024		0.682463	31.4705		0.656367	3.1626
	0.709527	1.87051		0.683295	31.4209		0.657245	0.864329			1.55175	34.1589		10.6587	12.5294		0.657232	3.68993			0.657513	1.70737		0.683295	31.4209		0.657199	3.18748
	0.710355	1.86787		0.684126	31.3678		0.658076	0.863131			1.55258	34.1644		10.6595	12.592		0.658063	3.68794			0.658345	1.70461		0.684126	31.3678		0.65803	3.19047
	0.711182	1.85339		0.684958	31.3182		0.658908	0.862605			1.55341	34.191		10.6604	12.7143		0.658895	3.68397			0.659177	1.70202		0.684958	31.3182		0.658862	3.19646
	0.71201	1.84909		0.68579	31.2936		0.659739	0.861915			1.55424	34.235		10.6612	12.7676		0.659726	3.68033			0.660009	1.69912		0.68579	31.2936		0.659693	3.20685
	0.712837	1.84952		0.686622	31.2366		0.660571	0.861932			1.55507	34.2746		10.6621	12.8027		0.660558	3.68014			0.660841	1.69594		0.686622	31.2366		0.660525	3.23047
	0.713665	1.84316		0.687454	31.1784		0.661402	0.861691			1.55591	34.2628		10.6629	12.7033		0.661389	3.68158			0.661672	1.693		0.687454	31.1784		0.661356	3.23125
	0.714492	1.83807		0.688286	31.1242		0.662234	0.862087			1.55674	34.2251		10.6637	12.6917		0.662221	3.67955			0.662504	1.68977		0.688286	31.1242		0.662187	3.2429
	0.71532	1.82978		0.689117	31.063		0.663065	0.861808			1.55757	34.1954		10.6645	12.6813		0.663052	3.6751			0.663336	1.68605		0.689117	31.063		0.663019	3.2533
	0.716147	1.81667		0.689949	31.0084		0.663897	0.861202			1.5584	34.2065		10.6654	12.6335		0.663884	3.67358			0.664168	1.68322		0.689949	31.0084		0.66385	3.27125
	0.716975	1.80993		0.690781	30.9699		0.664728	0.860926			1.55923	34.2053		10.6662	12.6013		0.664715	3.67225			0.665	1.68034		0.690781	30.9699		0.664682	3.27817
	0.717802	1.80263		0.691613	30.9241		0.66556	0.860873			1.56007	34.1997		10.667	12.6013		0.665547	3.67206			0.665832	1.67679		0.691613	30.9241		0.665513	3.27975
	0.71863	1.79138		0.692445	30.877		0.666391	0.860938			1.5609	34.1799		10.6679	12.5718		0.666378	3.67187			0.666663	1.67441		0.692445	30.877		0.666345	3.27314
	0.719457	1.77694		0.693277	30.8283		0.667223	0.860836			1.56173	34.1985		10.6687	12.4625		0.66721	3.67076			0.667495	1.6726		0.693277	30.8283		0.667176	3.25755
	0.720285	1.75565		0.694108	30.7561		0.668054	0.860097			1.56256	34.1966		10.6695	12.4716		0.668041	3.66669			0.668327	1.66988		0.694108	30.7561		0.668007	3.264
	0.721112	1.73433		0.69494	30.6736		0.668886	0.859744			1.56339	34.1997		10.6704	12.4242		0.668872	3.66088			0.669159	1.66681		0.69494	30.6736		0.668839	3.27959
	0.72194	1.72344		0.695772	30.5976		0.669717	0.859717			1.56422	34.1836		10.6712	12.3344		0.669704	3.65512			0.669991	1.66314		0.695772	30.5976		0.66967	3.26479
	0.722767	1.71923		0.696604	30.5345		0.670549	0.85971			1.56506	34.1217		10.672	12.3933		0.670535	3.65096			0.670823	1.6594		0.696604	30.5345		0.670502	3.2892
	0.723594	1.70952		0.697436	30.5052		0.67138	0.858787			1.56589	34.0258		10.6729	12.3398		0.671367	3.64928			0.671654	1.6559		0.697436	30.5052		0.671333	3.29833
	0.724422	1.69836		0.698268	30.4739		0.672212	0.85926			1.56672	33.9627		10.6737	12.356		0.672198	3.64821			0.672486	1.65243		0.698268	30.4739		0.672165	3.30163
	0.725249	1.69764		0.699099	30.4113		0.673043	0.858216			1.56755	33.9262		10.6745	12.3724		0.67303	3.64699			0.673318	1.64925		0.699099	30.4113		0.672996	3.30431
	0.726077	1.70344		0.699931	30.3551		0.673875	0.858426			1.56838	33.9219		10.6754	12.3604		0.673861	3.64561			0.67415	1.64655		0.699931	30.3551		0.673827	3.31628
	0.726904	1.69985		0.700763	30.3103		0.674706	0.859171			1.56922	33.9361		10.6762	12.2668		0.674693	3.64348			0.674982	1.6447		0.700763	30.3103		0.674659	3.32195
	0.727732	1.68609		0.701595	30.2684		0.675538	0.85871			1.57005	33.9714		10.677	12.2617		0.675524	3.64353			0.675814	1.64257		0.701595	30.2684		0.67549	3.31124
	0.728559	1.67521		0.702427	30.2238		0.676369	0.857823			1.57088	34.0091		10.6779	12.2834		0.676356	3.64607			0.676645	1.64062		0.702427	30.2238		0.676322	3.30888
	0.729387	1.67133		0.703259	30.171		0.677201	0.857383			1.57171	34.032		10.6787	12.3987		0.677187	3.64827			0.677477	1.63856		0.703259	30.171		0.677153	3.30573
	0.730214	1.66368		0.70409	30.1186		0.678032	0.856958			1.57254	34.0487		10.6795	12.3362		0.678019	3.65215			0.678309	1.63619		0.70409	30.1186		0.677985	3.29817
	0.731042	1.64634		0.704922	30.0703		0.678864	0.856337			1.57337	33.9961		10.6804	12.3633		0.67885	3.65034			0.679141	1.63314		0.704922	30.0703		0.678816	3.28731
	0.731869	1.63445		0.705754	30.0207		0.679695	0.855588			1.57421	33.9107		10.6812	12.4929		0.679681	3.65129			0.679973	1.63037		0.705754	30.0207		0.679648	3.27487
	0.732697	1.62754		0.706586	29.9801		0.680527	0.854622			1.57504	33.8656		10.682	12.52		0.680513	3.65286			0.680805	1.62811		0.706586	29.9801		0.680479	3.28006
	0.733524	1.61113		0.707418	29.9451		0.681358	0.853711			1.57587	33.8779		10.6829	12.4051		0.681344	3.6495			0.681636	1.62627		0.707418	29.9451		0.68131	3.28006
	0.734352	1.60207		0.70825	29.9118		0.68219	0.852809			1.5767	33.8959		10.6837	12.2396		0.682176	3.64651			0.682468	1.6244		0.70825	29.9118		0.682142	3.27502
	0.735179	1.59234		0.709081	29.8816		0.683021	0.851728			1.57753	33.9058		10.6845	12.2477		0.683007	3.64718			0.6833	1.6214		0.709081	29.8816		0.682973	3.26259
	0.736007	1.58472		0.709913	29.8482		0.683853	0.850635			1.57837	33.9095		10.6853	12.1691		0.683839	3.64888			0.684132	1.61808		0.709913	29.8482		0.683805	3.24668
	0.736834	1.57556		0.710745	29.8031		0.684684	0.849337			1.5792	33.9274		10.6862	12.2934		0.68467	3.64932			0.684964	1.61497		0.710745	29.8031		0.684636	3.24527
	0.737662	1.56575		0.711577	29.7507		0.685516	0.84901			1.58003	33.9188		10.687	12.2689		0.685502	3.6462			0.685796	1.61185		0.711577	29.7507		0.685468	3.23393
	0.738489	1.56474		0.712409	29.707		0.686347	0.848508			1.58086	33.8878		10.6878	12.2655		0.686333	3.64238			0.686627	1.60887		0.712409	29.707		0.686299	3.20842
	0.739317	1.55553		0.713241	29.6545		0.687179	0.847531			1.58169	33.8761		10.6887	12.3271		0.687165	3.64317			0.687459	1.60555		0.713241	29.6545		0.68713	3.19976
	0.740144	1.54896		0.714072	29.594		0.68801	0.846929			1.58252	33.8105		10.6895	12.3728		0.687996	3.64266			0.688291	1.60088		0.714072	29.594		0.687962	3.19378
	0.740972	1.54863		0.714904	29.5519		0.688842	0.846319			1.58336	33.7629		10.6903	12.4275		0.688828	3.64441			0.689123	1.59622		0.714904	29.5519		0.688793	3.1911
	0.741799	1.54101		0.715736	29.5148		0.689673	0.844913			1.58419	33.7721		10.6912	12.5322		0.689659	3.64026			0.689955	1.592		0.715736	29.5148		0.689625	3.18685
	0.742627	1.52852		0.716568	29.4651		0.690505	0.843523			1.58502	33.7604		10.692	12.6755		0.690491	3.63781			0.690787	1.58798		0.716568	29.4651		0.690456	3.18717
	0.743454	1.51998		0.7174	29.4058		0.691336	0.842423			1.58585	33.7202		10.6928	12.7312		0.691322	3.64079			0.691619	1.58529		0.7174	29.4058		0.691288	3.15568
	0.744282	1.51482		0.718231	29.3484		0.692168	0.841507			1.58668	33.7028		10.6937	12.7194		0.692153	3.64024			0.69245	1.58329		0.718231	29.3484		0.692119	3.15127
	0.745109	1.50492		0.719063	29.2913		0.692999	0.839691			1.58752	33.7047		10.6945	12.7247		0.692985	3.63543			0.693282	1.58126		0.719063	29.2913		0.69295	3.14261
	0.745937	1.50636		0.719895	29.2441		0.693831	0.838049			1.58835	33.6632		10.6953	12.6782		0.693816	3.63677			0.694114	1.57889		0.719895	29.2441		0.693782	3.13001
	0.746764	1.51414		0.720727	29.2097		0.694662	0.83682			1.58918	33.6298		10.6962	12.6809		0.694648	3.63644			0.694946	1.57701		0.720727	29.2097		0.694613	3.10214
	0.747592	1.5141		0.721559	29.147		0.695494	0.835341			1.59001	33.6471		10.697	12.6306		0.695479	3.63187			0.695778	1.57529		0.721559	29.147		0.695445	3.0812
	0.748419	1.51134		0.722391	29.0968		0.696325	0.834439			1.59084	33.6521		10.6978	12.7238		0.696311	3.62446			0.696609	1.57322		0.722391	29.0968		0.696276	3.0653
	0.749247	1.50746		0.723223	29.0603		0.697157	0.833223			1.59167	33.6601		10.6987	12.801		0.697142	3.6211			0.697441	1.57052		0.723223	29.0603		0.697108	3.04971
	0.750074	1.51079		0.724054	29.0257		0.697988	0.83145			1.59251	33.6843		10.6995	12.79		0.697974	3.61398			0.698273	1.56754		0.724054	29.0257		0.697939	3.02704
	0.750902	1.51678		0.724886	28.9903		0.69882	0.829976			1.59334	33.6694		10.7003	12.6987		0.698805	3.61315			0.699105	1.56494		0.724886	28.9903		0.698771	3.00893
	0.751729	1.52097		0.725718	28.9609		0.699651	0.829119			1.59417	33.6317		10.7012	12.7836		0.699637	3.61314			0.699937	1.56313		0.725718	28.9609		0.699602	2.99728
	0.752557	1.51792		0.72655	28.9419		0.700483	0.828007			1.595	33.6342		10.702	12.7131		0.700468	3.60734			0.700769	1.56234		0.72655	28.9419		0.700433	2.98374
	0.753384	1.51944		0.727382	28.9182		0.701314	0.826641			1.59583	33.5884		10.7028	12.7134		0.7013	3.6018			0.701601	1.56103		0.727382	28.9182		0.701265	2.96311
	0.754212	1.51202		0.728214	28.8837		0.702146	0.825396			1.59667	33.5085		10.7036	12.8045		0.702131	3.59452			0.702432	1.55941		0.728214	28.8837		0.702096	2.93178
	0.755039	1.5007		0.729045	28.8356		0.702977	0.823755			1.5975	33.4801		10.7045	12.8824		0.702963	3.58817			0.703264	1.55672		0.729045	28.8356		0.702928	2.92359
	0.755867	1.4954		0.729877	28.7958		0.703809	0.822487			1.59833	33.4894		10.7053	12.9122		0.703794	3.58651			0.704096	1.55451		0.729877	28.7958		0.703759	2.91036
	0.756694	1.4913		0.730709	28.759		0.70464	0.821515			1.59916	33.4962		10.7061	12.9031		0.704625	3.58423			0.704928	1.55258		0.730709	28.759		0.704591	2.89966
	0.757522	1.49094		0.731541	28.7188		0.705472	0.820499			1.59999	33.4516		10.707	12.9279		0.705457	3.5803			0.70576	1.5499		0.731541	28.7188		0.705422	2.88108
	0.758349	1.4925		0.732373	28.6749		0.706303	0.818926			1.60082	33.4089		10.7078	13.0136		0.706288	3.57939			0.706592	1.54774		0.732373	28.6749		0.706253	2.87131
	0.759177	1.49561		0.733205	28.6431		0.707135	0.817463			1.60166	33.3501		10.7086	13.0937		0.70712	3.57892			0.707423	1.54591		0.733205	28.6431		0.707085	2.87336
	0.760004	1.49014		0.734036	28.6027		0.707966	0.815973			1.60249	33.2654		10.7095	13.1052		0.707951	3.57648			0.708255	1.54307		0.734036	28.6027		0.707916	2.86927
	0.760832	1.4883		0.734868	28.5501		0.708798	0.813994			1.60332	33.1874		10.7103	13.2326		0.708783	3.57238			0.709087	1.5391		0.734868	28.5501		0.708748	2.87131
	0.761659	1.49199		0.7357	28.51		0.709629	0.812495			1.60415	33.1509		10.7111	13.164		0.709614	3.57141			0.709919	1.53534		0.7357	28.51		0.709579	2.86911
	0.762487	1.49721		0.736532	28.4627		0.710461	0.811353			1.60499	33.1224		10.712	13.2268		0.710446	3.56983			0.710751	1.53281		0.736532	28.4627		0.710411	2.84045
	0.763314	1.49692		0.737364	28.4139		0.711292	0.809979			1.60582	33.1033		10.7128	13.3265		0.711277	3.56877			0.711583	1.53065		0.737364	28.4139		0.711242	2.83762
	0.764141	1.49027		0.738196	28.3835		0.712124	0.808804			1.60665	33.1453		10.7136	13.1564		0.712109	3.56804			0.712414	1.52825		0.738196	28.3835		0.712073	2.82943
	0.764969	1.48083		0.739027	28.3365		0.712955	0.807789			1.60748	33.1738		10.7145	13.1629		0.71294	3.56522			0.713246	1.52583		0.739027	28.3365		0.712905	2.82156
	0.765796	1.47877		0.739859	28.283		0.713787	0.806241			1.60831	33.1664		10.7153	13.1931		0.713772	3.55695			0.714078	1.52349		0.739859	28.283		0.713736	2.82329
	0.766624	1.47528		0.740691	28.2379		0.714618	0.804996			1.60914	33.1224		10.7161	13.1154		0.714603	3.55348			0.71491	1.52098		0.740691	28.2379		0.714568	2.81936
	0.767451	1.46974		0.741523	28.2151		0.71545	0.803444			1.60998	33.076		10.717	13.0874		0.715434	3.55221			0.715742	1.51839		0.741523	28.2151		0.715399	2.80518
	0.768279	1.45834		0.742355	28.1813		0.716281	0.802097			1.61081	33.0649		10.7178	13.1381		0.716266	3.5485			0.716574	1.5157		0.742355	28.1813		0.716231	2.8151
	0.769106	1.45978		0.743187	28.1317		0.717113	0.800625			1.61164	33.0327		10.7186	13.1828		0.717097	3.54382			0.717405	1.5129		0.743187	28.1317		0.717062	2.81038
	0.769934	1.44695		0.744018	28.0817		0.717944	0.799559			1.61247	32.9758		10.7195	13.1252		0.717929	3.53623			0.718237	1.5107		0.744018	28.0817		0.717893	2.80455
	0.770761	1.43396		0.74485	28.0365		0.718776	0.798012			1.6133	32.9127		10.7203	13.0338		0.71876	3.53055			0.719069	1.50846		0.74485	28.0365		0.718725	2.79794
	0.771589	1.42657		0.745682	27.9963		0.719607	0.796785			1.61414	32.87		10.7211	13.1119		0.719592	3.52304			0.719901	1.50589		0.745682	27.9963		0.719556	2.78377
	0.772416	1.42661		0.746514	27.9668		0.720439	0.795673			1.61497	32.8415		10.7219	13.1462		0.720423	3.51786			0.720733	1.50375		0.746514	27.9668		0.720388	2.78535
	0.773244	1.42293		0.747346	27.9465		0.72127	0.794551			1.6158	32.818		10.7228	13.0495		0.721255	3.51078			0.721565	1.50137		0.747346	27.9465		0.721219	2.7822
	0.774071	1.41082		0.748178	27.9171		0.722102	0.79348			1.61663	32.7759		10.7236	12.9625		0.722086	3.5019			0.722396	1.49835		0.748178	27.9171		0.722051	2.77338
	0.774899	1.40673		0.749009	27.8827		0.722933	0.792399			1.61746	32.7567		10.7244	13.0685		0.722918	3.49412			0.723228	1.49498		0.749009	27.8827		0.722882	2.76818
	0.775726	1.40434		0.749841	27.8347		0.723765	0.791105			1.61829	32.7351		10.7253	13.1282		0.723749	3.49006			0.72406	1.49105		0.749841	27.8347		0.723714	2.7696
	0.776554	1.40357		0.750673	27.7902		0.724596	0.789773			1.61913	32.7103		10.7261	13.0292		0.724581	3.48603			0.724892	1.48774		0.750673	27.7902		0.724545	2.76881
	0.777381	1.40323		0.751505	27.7667		0.725428	0.788586			1.61996	32.6788		10.7269	13.0646		0.725412	3.4795			0.725724	1.48495		0.751505	27.7667		0.725376	2.76944
	0.778209	1.39845		0.752337	27.7447		0.726259	0.787196			1.62079	32.6435		10.7278	12.9757		0.726244	3.47513			0.726556	1.48268		0.752337	27.7447		0.726208	2.76377
	0.779036	1.40017		0.753169	27.7268		0.727091	0.785861			1.62162	32.6367		10.7286	12.9468		0.727075	3.47457			0.727387	1.48054		0.753169	27.7268		0.727039	2.76755
	0.779864	1.38149		0.754	27.7133		0.727922	0.784281			1.62245	32.6324		10.7294	12.9186		0.727906	3.47287			0.728219	1.47817		0.754	27.7133		0.727871	2.78172
	0.780691	1.37582		0.754832	27.7077		0.728754	0.783002			1.62329	32.6318		10.7303	12.8779		0.728738	3.46895			0.729051	1.47593		0.754832	27.7077		0.728702	2.78881
	0.781519	1.37583		0.755664	27.7166		0.729585	0.781619			1.62412	32.6806		10.7311	12.788		0.729569	3.46393			0.729883	1.47446		0.755664	27.7166		0.729534	2.77401
	0.782346	1.37751		0.756496	27.7113		0.730417	0.780311			1.62495	32.6912		10.7319	12.6467		0.730401	3.46057			0.730715	1.47295		0.756496	27.7113		0.730365	2.76787
	0.783174	1.38211		0.757328	27.6801		0.731248	0.778722			1.62578	32.6528		10.7328	12.5413		0.731232	3.46069			0.731547	1.47052		0.757328	27.6801		0.731196	2.77102
	0.784001	1.37863		0.75816	27.6752		0.73208	0.777753			1.62661	32.6478		10.7336	12.5457		0.732064	3.45805			0.732378	1.46841		0.75816	27.6752		0.732028	2.76582
	0.784829	1.3791		0.758991	27.6654		0.732911	0.777195			1.62744	32.6732		10.7344	12.5398		0.732895	3.45354			0.73321	1.46572		0.758991	27.6654		0.732859	2.77306
	0.785656	1.3767		0.759823	27.6513		0.733742	0.776376			1.62828	32.6732		10.7353	12.6442		0.733727	3.44983			0.734042	1.46255		0.759823	27.6513		0.733691	2.77637
	0.786484	1.37366		0.760655	27.658		0.734574	0.775611			1.62911	32.6441		10.7361	12.6725		0.734558	3.44883			0.734874	1.45906		0.760655	27.658		0.734522	2.76535
	0.787311	1.38149		0.761487	27.6575		0.735406	0.775074			1.62994	32.6336		10.7369	12.7421		0.73539	3.45149			0.735706	1.45582		0.761487	27.6575		0.735354	2.75527
	0.788139	1.35806		0.762319	27.6497		0.736237	0.774114			1.63077	32.6571		10.7378	12.6776		0.736221	3.44571			0.736538	1.45286		0.762319	27.6497		0.736185	2.76
	0.788966	1.34869		0.763151	27.6478		0.737068	0.773345			1.6316	32.654		10.7386	12.6923		0.737053	3.44155			0.73737	1.45001		0.763151	27.6478		0.737016	2.76503
	0.789794	1.3308		0.763982	27.6412		0.7379	0.7725			1.63244	32.646		10.7394	12.6563		0.737884	3.44015			0.738201	1.44754		0.763982	27.6412		0.737848	2.7644
	0.790621	1.3296		0.764814	27.6311		0.738731	0.771165			1.63327	32.6398		10.7402	12.6364		0.738716	3.43332			0.739033	1.44543		0.764814	27.6311		0.738679	2.76251
	0.791449	1.32197		0.765646	27.6169		0.739563	0.769743			1.6341	32.6268		10.7411	12.7513		0.739547	3.43029			0.739865	1.44329		0.765646	27.6169		0.739511	2.75984
	0.792276	1.31365		0.766478	27.5956		0.740394	0.768405			1.63493	32.6126		10.7419	12.8039		0.740378	3.42563			0.740697	1.44069		0.766478	27.5956		0.740342	2.75118
	0.793104	1.29628		0.76731	27.5807		0.741226	0.767017			1.63576	32.5872		10.7427	12.7534		0.74121	3.42202			0.741529	1.43727		0.76731	27.5807		0.741174	2.75008
	0.793931	1.289		0.768142	27.5616		0.742057	0.765382			1.6366	32.5482		10.7436	12.748		0.742041	3.42142			0.742361	1.43347		0.768142	27.5616		0.742005	2.75669
	0.794759	1.2813		0.768973	27.5317		0.742889	0.76422			1.63743	32.5266		10.7444	12.795		0.742873	3.42069			0.743192	1.43022		0.768973	27.5317		0.742836	2.76078
	0.795586	1.26427		0.769805	27.5154		0.74372	0.762846			1.63826	32.5767		10.7452	12.6904		0.743704	3.4204			0.744024	1.42773		0.769805	27.5154		0.743668	2.76755
	0.796414	1.26644		0.770637	27.507		0.744552	0.761957			1.63909	32.5724		10.7461	12.7134		0.744536	3.41785			0.744856	1.42619		0.770637	27.507		0.744499	2.76834
	0.797241	1.26497		0.771469	27.5007		0.745383	0.760416			1.63992	32.5724		10.7469	12.6467		0.745367	3.41488			0.745688	1.42446		0.771469	27.5007		0.745331	2.76299
	0.798069	1.26138		0.772301	27.4793		0.746215	0.759139			1.64075	32.5544		10.7477	12.6639		0.746199	3.41358			0.74652	1.4224		0.772301	27.4793		0.746162	2.75858
	0.798896	1.2555		0.773133	27.4503		0.747046	0.757975			1.64159	32.5631		10.7486	12.7465		0.74703	3.41329			0.747352	1.42069		0.773133	27.4503		0.746994	2.76031
	0.799724	1.24405		0.773964	27.4311		0.747878	0.75642			1.64242	32.5903		10.7494	12.717		0.747862	3.4128			0.748183	1.41891		0.773964	27.4311		0.747825	2.75732
	0.800551	1.24025		0.774796	27.4203		0.748709	0.754788			1.64325	32.62		10.7502	12.7087		0.748693	3.40967			0.749015	1.41725		0.774796	27.4203		0.748657	2.75039
	0.801379	1.2396		0.775628	27.4144		0.749541	0.753271			1.64408	32.6646		10.7511	12.8358		0.749525	3.41037			0.749847	1.41624		0.775628	27.4144		0.749488	2.74535
	0.802206	1.23535		0.77646	27.4205		0.750372	0.752823			1.64491	32.6695		10.7519	12.6261		0.750356	3.41269			0.750679	1.41532		0.77646	27.4205		0.750319	2.73984
	0.803034	1.23518		0.777292	27.4263		0.751204	0.752105			1.64575	32.672		10.7527	12.7301		0.751188	3.40837			0.751511	1.41393		0.777292	27.4263		0.751151	2.73528
	0.803861	1.2293		0.778124	27.4294		0.752035	0.750221			1.64658	32.6856		10.7536	12.7317		0.752019	3.40835			0.752343	1.4123		0.778124	27.4294		0.751982	2.73795
	0.804689	1.22548		0.778955	27.427		0.752867	0.748311			1.64741	32.6862		10.7544	12.6059		0.75285	3.40977			0.753174	1.41063		0.778955	27.427		0.752814	2.73622
	0.805516	1.21985		0.779787	27.4111		0.753698	0.7471			1.64824	32.6751		10.7552	12.631		0.753682	3.40763			0.754006	1.40895		0.779787	27.4111		0.753645	2.72646
	0.806343	1.22224		0.780619	27.4002		0.75453	0.74636			1.64907	32.6707		10.7561	12.6766		0.754513	3.4062			0.754838	1.40742		0.780619	27.4002		0.754477	2.71355
	0.807171	1.21273		0.781451	27.4014		0.755361	0.745575			1.6499	32.6794		10.7569	12.7843		0.755345	3.41326			0.75567	1.4059		0.781451	27.4014		0.755308	2.70993
	0.807998	1.20276		0.782283	27.402		0.756193	0.744478			1.65074	32.6806		10.7577	12.8656		0.756176	3.41435			0.756502	1.40457		0.782283	27.402		0.756139	2.69654
	0.808826	1.1939		0.783115	27.3781		0.757024	0.743747			1.65157	32.6813		10.7585	12.8766		0.757008	3.40975			0.757334	1.40296		0.783115	27.3781		0.756971	2.69843
	0.809653	1.19282		0.783946	27.3563		0.757856	0.742612			1.6524	32.667		10.7594	12.7592		0.757839	3.40637			0.758165	1.40129		0.783946	27.3563		0.757802	2.69072
	0.810481	1.18619		0.784778	27.3628		0.758687	0.74168			1.65323	32.6639		10.7602	12.4562		0.758671	3.40383			0.758997	1.39983		0.784778	27.3628		0.758634	2.69087
	0.811308	1.19504		0.78561	27.3754		0.759519	0.740599			1.65406	32.7178		10.761	12.4339		0.759502	3.40531			0.759829	1.39807		0.78561	27.3754		0.759465	2.70567
	0.812136	1.19906		0.786442	27.3858		0.76035	0.739372			1.6549	32.7555		10.7619	12.5298		0.760334	3.40279			0.760661	1.39632		0.786442	27.3858		0.760297	2.71386
	0.812963	1.20132		0.787274	27.3955		0.761182	0.737933			1.65573	32.7902		10.7627	12.4825		0.761165	3.40227			0.761493	1.395		0.787274	27.3955		0.761128	2.70693
	0.813791	1.19758		0.788106	27.3892		0.762013	0.736816			1.65656	32.8415		10.7635	12.4037		0.761997	3.40016			0.762325	1.39388		0.788106	27.3892		0.761959	2.70064
	0.814618	1.18351		0.788937	27.3757		0.762845	0.736005			1.65739	32.87		10.7644	12.433		0.762828	3.40084			0.763156	1.39274		0.788937	27.3757		0.762791	2.70079
	0.815446	1.17468		0.789769	27.3709		0.763676	0.735351			1.65822	32.8749		10.7652	12.4581		0.763659	3.40077			0.763988	1.39217		0.789769	27.3709		0.763622	2.70851
	0.816273	1.17759		0.790601	27.3629		0.764508	0.734785			1.65905	32.8644		10.766	12.4072		0.764491	3.39984			0.76482	1.39167		0.790601	27.3629		0.764454	2.7063
	0.817101	1.16929		0.791433	27.3407		0.765339	0.733861			1.65989	32.836		10.7669	12.3536		0.765322	3.39756			0.765652	1.39123		0.791433	27.3407		0.765285	2.70001
	0.817928	1.16506		0.792265	27.308		0.766171	0.733964			1.66072	32.8638		10.7677	12.526		0.766154	3.39588			0.766484	1.39084		0.792265	27.308		0.766117	2.70268
	0.818756	1.16258		0.793097	27.2856		0.767002	0.733864			1.66155	32.8539		10.7685	12.5745		0.766985	3.39298			0.767316	1.3903		0.793097	27.2856		0.766948	2.70378
	0.819583	1.15746		0.793928	27.2707		0.767834	0.733702			1.66238	32.8075		10.7694	12.6753		0.767817	3.39095			0.768148	1.38914		0.793928	27.2707		0.76778	2.70127
	0.820411	1.15376		0.79476	27.2438		0.768665	0.733124			1.66321	32.784		10.7702	12.8415		0.768648	3.38532			0.768979	1.38742		0.79476	27.2438		0.768611	2.70693
	0.821238	1.15877		0.795592	27.2061		0.769497	0.732663			1.66404	32.7592		10.771	12.7591		0.76948	3.38661			0.769811	1.38692		0.795592	27.2061		0.769442	2.70882
	0.822066	1.16465		0.796424	27.1774		0.770328	0.732208			1.66488	32.7171		10.7719	12.6617		0.770311	3.38822			0.770643	1.38665		0.796424	27.1774		0.770274	2.70945
	0.822893	1.15722		0.797256	27.1518		0.77116	0.731692			1.66571	32.6831		10.7727	12.6441		0.771143	3.38935			0.771475	1.38632		0.797256	27.1518		0.771105	2.7274
	0.823721	1.14478		0.798088	27.1269		0.771991	0.731297			1.66654	32.6379		10.7735	12.6218		0.771974	3.3844			0.772307	1.38644		0.798088	27.1269		0.771937	2.72394
	0.824548	1.1291		0.798919	27.1043		0.772823	0.731849			1.66737	32.6169		10.7744	12.6231		0.772806	3.38589			0.773139	1.38765		0.798919	27.1043		0.772768	2.71827
	0.825376	1.11649		0.799751	27.0638		0.773654	0.73146			1.6682	32.6169		10.7752	12.514		0.773637	3.38705			0.77397	1.38887		0.799751	27.0638		0.7736	2.71953
	0.826203	1.11208		0.800583	27.0359		0.774486	0.730633			1.66904	32.5804		10.776	12.4627		0.774469	3.38719			0.774802	1.3897		0.800583	27.0359		0.774431	2.72063
	0.827031	1.1175		0.801415	27.0122		0.775317	0.730012			1.66987	32.5612		10.7768	12.4927		0.7753	3.38327			0.775634	1.39084		0.801415	27.0122		0.775262	2.71953
	0.827858	1.1191		0.802247	26.9811		0.776149	0.73027			1.6707	32.5835		10.7777	12.4953		0.776131	3.38259			0.776466	1.39163		0.802247	26.9811		0.776094	2.72945
	0.828686	1.10581		0.803079	26.9523		0.77698	0.730162			1.67153	32.5835		10.7785	12.3607		0.776963	3.37899			0.777298	1.39229		0.803079	26.9523		0.776925	2.74394
	0.829513	1.10091		0.80391	26.9157		0.777812	0.729944			1.67236	32.5476		10.7794	12.3701		0.777794	3.37911			0.77813	1.39267		0.80391	26.9157		0.777757	2.75417
	0.830341	1.10015		0.804742	26.8812		0.778643	0.72944			1.6732	32.4975		10.7802	12.4771		0.778626	3.38254			0.778961	1.39258		0.804742	26.8812		0.778588	2.77291
	0.831168	1.09633		0.805574	26.868		0.779475	0.728468			1.67403	32.4195		10.781	12.5422		0.779457	3.38549			0.779793	1.39241		0.805574	26.868		0.77942	2.77039
	0.831996	1.08909		0.806406	26.8343		0.780306	0.727842			1.67486	32.3329		10.7818	12.616		0.780289	3.39095			0.780625	1.39273		0.806406	26.8343		0.780251	2.76677
	0.832823	1.07899		0.807238	26.7973		0.781138	0.727616			1.67569	32.2673		10.7827	12.6203		0.78112	3.39526			0.781457	1.3924		0.807238	26.7973		0.781082	2.76661
	0.833651	1.07483		0.80807	26.7666		0.781969	0.727297			1.67652	32.2172		10.7835	12.6418		0.781952	3.3976			0.782289	1.39248		0.80807	26.7666		0.781914	2.7611
	0.834478	1.0765		0.808901	26.7372		0.782801	0.726985			1.67735	32.1968		10.7843	12.5591		0.782783	3.39894			0.783121	1.39269		0.808901	26.7372		0.782745	2.75622
	0.835306	1.07417		0.809733	26.7031		0.783632	0.726821			1.67819	32.2159		10.7852	12.6213		0.783615	3.396			0.783952	1.39251		0.809733	26.7031		0.783577	2.75795
	0.836133	1.06507		0.810565	26.6706		0.784464	0.726702			1.67902	32.1968		10.786	12.5889		0.784446	3.3954			0.784784	1.39177		0.810565	26.6706		0.784408	2.76362
	0.836961	1.06309		0.811397	26.6312		0.785295	0.726621			1.67985	32.1244		10.7868	12.5358		0.785278	3.39434			0.785616	1.39148		0.811397	26.6312		0.78524	2.77354
	0.837788	1.06333		0.812229	26.6118		0.786127	0.72656			1.68068	32.0464		10.7877	12.4786		0.786109	3.39664			0.786448	1.39022		0.812229	26.6118		0.786071	2.77716
	0.838616	1.05337		0.813061	26.5806		0.786958	0.726746			1.68151	31.9585		10.7885	12.4614		0.786941	3.39731			0.78728	1.38945		0.813061	26.5806		0.786902	2.78472
	0.839443	1.04254		0.813892	26.542		0.78779	0.726639			1.68235	31.9109		10.7893	12.5486		0.787772	3.39915			0.788112	1.38991		0.813892	26.542		0.787734	2.7981
	0.840271	1.03094		0.814724	26.5148		0.788621	0.726302			1.68318	31.8905		10.7902	12.5138		0.788603	3.40031			0.788943	1.38996		0.814724	26.5148		0.788565	2.80408
	0.841098	1.02401		0.815556	26.4766		0.789453	0.726013			1.68401	31.841		10.791	12.5018		0.789435	3.40113			0.789775	1.38965		0.815556	26.4766		0.789397	2.8151
	0.841926	1.01752		0.816388	26.425		0.790284	0.725986			1.68484	31.7754		10.7918	12.5169		0.790266	3.40404			0.790607	1.38895		0.816388	26.425		0.790228	2.83431
	0.842753	1.01066		0.81722	26.3817		0.791116	0.726434			1.68567	31.7284		10.7927	12.5785		0.791098	3.4049			0.791439	1.3883		0.81722	26.3817		0.79106	2.85604
	0.843581	1.00739		0.818052	26.3451		0.791947	0.72631			1.6865	31.7259		10.7935	12.6176		0.791929	3.40469			0.792271	1.38829		0.818052	26.3451		0.791891	2.88139
	0.844408	1.0002		0.818883	26.2952		0.792779	0.726059			1.68734	31.7048		10.7943	12.5202		0.792761	3.40706			0.793103	1.38894		0.818883	26.2952		0.792723	2.90265
	0.845236	0.997922		0.819715	26.2587		0.79361	0.726336			1.68817	31.6213		10.7951	12.4734		0.793592	3.40943			0.793934	1.38938		0.819715	26.2587		0.793554	2.9154
	0.846063	0.995146		0.820547	26.2104		0.794442	0.726668			1.689	31.5891		10.796	12.5572		0.794424	3.41185			0.794766	1.39023		0.820547	26.2104		0.794385	2.92469
	0.846891	0.992772		0.821379	26.1578		0.795273	0.72677			1.68983	31.5452		10.7968	12.6532		0.795255	3.4152			0.795598	1.39129		0.821379	26.1578		0.795217	2.9313
	0.847718	0.990875		0.822211	26.1039		0.796105	0.726288			1.69066	31.4864		10.7977	12.7383		0.796087	3.41758			0.79643	1.39139		0.822211	26.1039		0.796048	2.93461
	0.848545	0.987557		0.823043	26.0695		0.796936	0.725626			1.6915	31.4747		10.7985	12.6563		0.796918	3.41662			0.797262	1.39158		0.823043	26.0695		0.79688	2.9313
	0.849373	0.990311		0.823874	26.038		0.797768	0.725352			1.69233	31.4648		10.7993	12.6384		0.79775	3.41647			0.798094	1.39161		0.823874	26.038		0.797711	2.93304
	0.8502	0.991655		0.824706	25.9945		0.798599	0.724951			1.69316	31.4617		10.8001	12.7716		0.798581	3.42006			0.798925	1.39115		0.824706	25.9945		0.798543	2.93933
	0.851028	0.985085		0.825538	25.9377		0.799431	0.724052			1.69399	31.3843		10.801	12.8387		0.799412	3.42694			0.799757	1.39119		0.825538	25.9377		0.799374	2.94595
	0.851855	0.977962		0.82637	25.8713		0.800262	0.723339			1.69482	31.3206		10.8018	13.1023		0.800244	3.43307			0.800589	1.3904		0.82637	25.8713		0.800205	2.94516
	0.852683	0.972964		0.827202	25.8115		0.801094	0.723056			1.69565	31.2408		10.8026	13.1382		0.801075	3.4334			0.801421	1.38921		0.827202	25.8115		0.801037	2.94075
	0.85351	0.967164		0.828034	25.7476		0.801925	0.723048			1.69649	31.2402		10.8035	13.0717		0.801907	3.43734			0.802253	1.38865		0.828034	25.7476		0.801868	2.94012
	0.854338	0.961526		0.828865	25.6867		0.802757	0.72276			1.69732	31.2402		10.8043	13.168		0.802738	3.44342			0.803085	1.38805		0.828865	25.6867		0.8027	2.95461
	0.855165	0.959108		0.829697	25.6231		0.803588	0.722436			1.69815	31.2067		10.8051	13.1347		0.80357	3.44727			0.803917	1.38742		0.829697	25.6231		0.803531	2.9661
	0.855993	0.958816		0.830529	25.5713		0.80442	0.722068			1.69898	31.1647		10.806	13.0971		0.804401	3.44841			0.804748	1.38666		0.830529	25.5713		0.804363	2.9713
	0.85682	0.961244		0.831361	25.5257		0.805251	0.721277			1.69982	31.1108		10.8068	13.0424		0.805233	3.45145			0.80558	1.38588		0.831361	25.5257		0.805194	2.96894
	0.857648	0.966286		0.832193	25.4702		0.806083	0.720229			1.70065	31.0762		10.8076	13.0868		0.806064	3.4541			0.806412	1.38503		0.832193	25.4702		0.806025	2.96563
	0.858475	0.967587		0.833025	25.4141		0.806914	0.71978			1.70148	31.0886		10.8085	13.1363		0.806896	3.45725			0.807244	1.38414		0.833025	25.4141		0.806857	2.96799
	0.859303	0.961689		0.833856	25.3708		0.807746	0.719048			1.70231	31.0434		10.8093	13.1296		0.807727	3.45604			0.808076	1.38399		0.833856	25.3708		0.807688	2.96957
	0.86013	0.95539		0.834688	25.3339		0.808577	0.718205			1.70314	31.0248		10.8101	13.0776		0.808559	3.45847			0.808908	1.3836		0.834688	25.3339		0.80852	2.97256
	0.860958	0.959347		0.83552	25.2926		0.809409	0.71777			1.70397	31.0669		10.811	12.9842		0.80939	3.46122			0.809739	1.38292		0.83552	25.2926		0.809351	2.97224
	0.861785	0.962751		0.836352	25.2565		0.81024	0.717581			1.70481	31.0459		10.8118	12.9003		0.810221	3.46482			0.810571	1.38249		0.836352	25.2565		0.810183	2.96626
	0.862613	0.953557		0.837184	25.2189		0.811072	0.717512			1.70564	31.0292		10.8126	13.0337		0.811053	3.46805			0.811403	1.38137		0.837184	25.2189		0.811014	2.95319
	0.86344	0.941848		0.838016	25.1758		0.811903	0.716963			1.70647	31.0595		10.8135	13.1826		0.811884	3.46679			0.812235	1.38005		0.838016	25.1758		0.811845	2.94705
	0.864268	0.94097		0.838847	25.1248		0.812735	0.716374			1.7073	31.036		10.8143	13.3255		0.812716	3.46835			0.813067	1.37848		0.838847	25.1248		0.812677	2.94233
	0.865095	0.943171		0.839679	25.0872		0.813566	0.715477			1.70813	31.0564		10.8151	13.3827		0.813547	3.47309			0.813899	1.37663		0.839679	25.0872		0.813508	2.94548
	0.865923	0.941122		0.840511	25.0586		0.814398	0.713902			1.70897	31.0607		10.816	13.4137		0.814379	3.47291			0.81473	1.37414		0.840511	25.0586		0.81434	2.95492
	0.86675	0.943344		0.841343	25.0326		0.815229	0.712424			1.7098	31.0094		10.8168	13.493		0.81521	3.47162			0.815562	1.37156		0.841343	25.0326		0.815171	2.95524
	0.867578	0.950988		0.842175	24.9978		0.816061	0.711722			1.71063	31.0069		10.8176	13.6887		0.816042	3.47132			0.816394	1.37012		0.842175	24.9978		0.816003	2.95004
	0.868405	0.948895		0.843007	24.9622		0.816892	0.711084			1.71146	30.9537		10.8185	13.7131		0.816873	3.47418			0.817226	1.36724		0.843007	24.9622		0.816834	2.95414
	0.869233	0.941902		0.843838	24.9203		0.817724	0.709618			1.71229	30.9017		10.8193	13.617		0.817705	3.47744			0.818058	1.3653		0.843838	24.9203		0.817666	2.94784
	0.87006	0.951324		0.84467	24.8765		0.818555	0.707952			1.71312	30.8596		10.8201	13.611		0.818536	3.47919			0.81889	1.36329		0.84467	24.8765		0.818497	2.93225
	0.870888	0.951877		0.845502	24.8395		0.819386	0.706759			1.71396	30.8565		10.8209	13.5618		0.819368	3.47906			0.819721	1.36192		0.845502	24.8395		0.819328	2.91839
	0.871715	0.956918		0.846334	24.812		0.820218	0.705785			1.71479	30.872		10.8218	13.5325		0.820199	3.47622			0.820553	1.36082		0.846334	24.812		0.82016	2.90721
	0.872543	0.969668		0.847166	24.7785		0.82105	0.70546			1.71562	30.893		10.8226	13.4306		0.821031	3.47338			0.821385	1.35929		0.847166	24.7785		0.820991	2.91099
	0.87337	0.976097		0.847998	24.7415		0.821881	0.705619			1.71645	30.9382		10.8234	13.2853		0.821862	3.47149			0.822217	1.35708		0.847998	24.7415		0.821823	2.92028
	0.874198	0.979003		0.848829	24.704		0.822712	0.70561			1.71728	30.9759		10.8243	13.3316		0.822693	3.47042			0.823049	1.35498		0.848829	24.704		0.822654	2.92595
	0.875025	0.98128		0.849661	24.6536		0.823544	0.705172			1.71812	30.997		10.8251	13.3982		0.823525	3.47257			0.823881	1.35338		0.849661	24.6536		0.823486	2.93288
	0.875853	0.986506		0.850493	24.6085		0.824375	0.704509			1.71895	31.0038		10.8259	13.4642		0.824356	3.47085			0.824712	1.35199		0.850493	24.6085		0.824317	2.92989
	0.87668	0.983416		0.851325	24.5616		0.825207	0.703879			1.71978	31.0001		10.8268	13.3878		0.825188	3.47431			0.825544	1.35075		0.851325	24.5616		0.825148	2.9195
	0.877508	0.981226		0.852157	24.5282		0.826038	0.703268			1.72061	30.9735		10.8276	13.5591		0.826019	3.47472			0.826376	1.34981		0.852157	24.5282		0.82598	2.91304
	0.878335	0.986809		0.852989	24.4837		0.82687	0.702562			1.72144	30.9753		10.8284	13.6681		0.826851	3.47188			0.827208	1.34873		0.852989	24.4837		0.826811	2.9069
	0.879163	0.987492		0.85382	24.4386		0.827701	0.701691			1.72227	31.023		10.8293	13.5381		0.827682	3.46977			0.82804	1.34791		0.85382	24.4386		0.827643	2.90721
	0.87999	0.990658		0.854652	24.3888		0.828533	0.700838			1.72311	31.091		10.8301	13.5606		0.828514	3.47206			0.828872	1.34665		0.854652	24.3888		0.828474	2.9006
	0.880818	1.00354		0.855484	24.3471		0.829364	0.700055			1.72394	31.0978		10.8309	13.4234		0.829345	3.46992			0.829703	1.3443		0.855484	24.3471		0.829306	2.88549
	0.881645	1.01543		0.856316	24.2999		0.830196	0.699069			1.72477	31.0694		10.8318	13.3977		0.830177	3.46553			0.830535	1.34203		0.856316	24.2999		0.830137	2.87777
	0.882473	1.026		0.857148	24.2735		0.831027	0.698176			1.7256	31.0502		10.8326	13.4001		0.831008	3.46228			0.831367	1.34038		0.857148	24.2735		0.830968	2.86958
	0.8833	1.02882		0.85798	24.2558		0.831859	0.697299			1.72643	31.0254		10.8334	13.1917		0.83184	3.45834			0.832199	1.3389		0.85798	24.2558		0.8318	2.85037
	0.884128	1.02903		0.858811	24.2203		0.83269	0.696154			1.72727	31.0428		10.8343	13.1251		0.832671	3.45397			0.833031	1.337		0.858811	24.2203		0.832631	2.81888
	0.884955	1.02339		0.859643	24.1772		0.833522	0.69489			1.7281	31.0613		10.8351	13.1778		0.833503	3.45071			0.833863	1.33547		0.859643	24.1772		0.833463	2.79243
	0.885783	1.02487		0.860475	24.1265		0.834353	0.693826			1.72893	31.0601		10.8359	13.233		0.834334	3.44908			0.834695	1.33258		0.860475	24.1265		0.834294	2.7781
	0.88661	1.01079		0.861307	24.0662		0.835185	0.692903			1.72976	31.0985		10.8368	13.2764		0.835165	3.44791			0.835526	1.32965		0.861307	24.0662		0.835126	2.76472
	0.887438	1.0065		0.862139	24.0168		0.836016	0.692018			1.73059	31.1115		10.8376	13.3193		0.835997	3.4453			0.836358	1.32662		0.862139	24.0168		0.835957	2.74693
	0.888265	1.00921		0.862971	23.9667		0.836848	0.691064			1.73142	31.1108		10.8384	13.3306		0.836828	3.44233			0.83719	1.32373		0.862971	23.9667		0.836789	2.73685
	0.889093	0.997445		0.863802	23.9133		0.837679	0.689821			1.73226	31.1325		10.8392	13.2925		0.83766	3.44051			0.838022	1.32229		0.863802	23.9133		0.83762	2.73811
	0.88992	0.998442		0.864634	23.8667		0.838511	0.688741			1.73309	31.1381		10.8401	13.175		0.838491	3.43947			0.838854	1.32049		0.864634	23.8667		0.838451	2.74205
	0.890747	1.0029		0.865466	23.8253		0.839342	0.687879			1.73392	31.1473		10.8409	13.1706		0.839323	3.43613			0.839685	1.31813		0.865466	23.8253		0.839283	2.74582
	0.891575	1.00014		0.866298	23.7752		0.840174	0.687295			1.73475	31.1232		10.8417	13.1093		0.840154	3.43167			0.840517	1.31679		0.866298	23.7752		0.840114	2.74457
	0.892402	1.00722		0.86713	23.7549		0.841005	0.686218			1.73558	31.1077		10.8426	13.1787		0.840986	3.42446			0.841349	1.31517		0.86713	23.7549		0.840946	2.7348
	0.89323	1.00398		0.867962	23.7535		0.841837	0.685443			1.73642	31.1127		10.8434	13.1692		0.841817	3.41769			0.842181	1.31382		0.867962	23.7535		0.841777	2.72976
	0.894057	1.00824		0.868793	23.7114		0.842668	0.684602			1.73725	31.1362		10.8442	13.2623		0.842649	3.41478			0.843013	1.31265		0.868793	23.7114		0.842609	2.73181
	0.894885	1.004		0.869625	23.6821		0.8435	0.68345			1.73808	31.0848		10.8451	13.3409		0.84348	3.4125			0.843845	1.31053		0.869625	23.6821		0.84344	2.72016
	0.895712	1.00126		0.870457	23.6578		0.844331	0.682881			1.73891	31.0298		10.8459	13.4156		0.844312	3.40704			0.844677	1.30935		0.870457	23.6578		0.844271	2.70221
	0.89654	0.994702		0.871289	23.6291		0.845163	0.682356			1.73974	31.01		10.8467	13.4945		0.845143	3.40054			0.845508	1.3083		0.871289	23.6291		0.845103	2.6882
	0.897367	0.992599		0.872121	23.6017		0.845994	0.681052			1.74057	30.9493		10.8476	13.5989		0.845975	3.39684			0.84634	1.30628		0.872121	23.6017		0.845934	2.68221
	0.898195	1.00722		0.872953	23.5565		0.846826	0.679674			1.74141	30.9871		10.8484	13.7451		0.846806	3.3928			0.847172	1.30394		0.872953	23.5565		0.846766	2.67954
	0.899022	0.997987		0.873784	23.5274		0.847657	0.679002			1.74224	30.9865		10.8492	13.7029		0.847637	3.38876			0.848004	1.3016		0.873784	23.5274		0.847597	2.67859
	0.89985	0.993943		0.874616	23.5005		0.848489	0.678824			1.74307	30.9729		10.8501	13.6971		0.848469	3.38682			0.848836	1.29936		0.874616	23.5005		0.848429	2.67277
	0.900677	0.99906		0.875448	23.4637		0.84932	0.677847			1.7439	30.9611		10.8509	13.7174		0.8493	3.38572			0.849668	1.29675		0.875448	23.4637		0.84926	2.666
	0.901505	1.00314		0.87628	23.4098		0.850152	0.676861			1.74473	30.9487		10.8517	13.7458		0.850132	3.38361			0.850499	1.29465		0.87628	23.4098		0.850091	2.6586
	0.902332	1.00841		0.877112	23.3531		0.850983	0.675324			1.74557	30.924		10.8526	13.7756		0.850963	3.37969			0.851331	1.2923		0.877112	23.3531		0.850923	2.66001
	0.90316	1.00099		0.877944	23.2985		0.851815	0.673151			1.7464	30.8912		10.8534	13.8153		0.851795	3.37603			0.852163	1.28903		0.877944	23.2985		0.851754	2.66363
	0.903987	1.00449		0.878775	23.2416		0.852646	0.670909			1.74723	30.8992		10.8542	13.7982		0.852626	3.36955			0.852995	1.28645		0.878775	23.2416		0.852586	2.66489
	0.904815	1.02113		0.879607	23.164		0.853478	0.669821			1.74806	30.8243		10.8551	13.7445		0.853458	3.36299			0.853827	1.28405		0.879607	23.164		0.853417	2.65592
	0.905642	1.02381		0.880439	23.099		0.854309	0.668756			1.74889	30.8324		10.8559	13.6892		0.854289	3.35873			0.854659	1.28228		0.880439	23.099		0.854249	2.63529
	0.90647	1.02407		0.881271	23.0386		0.855141	0.667747			1.74972	30.8206		10.8567	13.5764		0.855121	3.35489			0.85549	1.28019		0.881271	23.0386		0.85508	2.63104
	0.907297	1.01911		0.882103	22.9819		0.855972	0.667342			1.75056	30.7649		10.8575	13.5952		0.855952	3.35164			0.856322	1.27855		0.882103	22.9819		0.855911	2.61908
	0.908125	1.0315		0.882935	22.9211		0.856804	0.666913			1.75139	30.7458		10.8584	13.6051		0.856784	3.35001			0.857154	1.27642		0.882935	22.9211		0.856743	2.6164
	0.908952	1.03127		0.883766	22.8544		0.857635	0.665946			1.75222	30.7055		10.8592	13.614		0.857615	3.34755			0.857986	1.27367		0.883766	22.8544		0.857574	2.62459
	0.90978	1.02296		0.884598	22.788		0.858467	0.664668			1.75305	30.713		10.86	13.5583		0.858446	3.34262			0.858818	1.27207		0.884598	22.788		0.858406	2.62065
	0.910607	1.03642		0.88543	22.7203		0.859298	0.664037			1.75388	30.6746		10.8609	13.566		0.859278	3.33772			0.85965	1.27032		0.88543	22.7203		0.859237	2.61482
	0.911435	1.03684		0.886262	22.6692		0.86013	0.663742			1.75472	30.6585		10.8617	13.6534		0.860109	3.33516			0.860481	1.26851		0.886262	22.6692		0.860069	2.62285
	0.912262	1.04454		0.887094	22.6101		0.860961	0.662974			1.75555	30.6474		10.8625	13.7574		0.860941	3.33438			0.861313	1.26685		0.887094	22.6101		0.8609	2.62742
	0.91309	1.04164		0.887926	22.5445		0.861793	0.661911			1.75638	30.6133		10.8634	13.7853		0.861772	3.33355			0.862145	1.26502		0.887926	22.5445		0.861732	2.62947
	0.913917	1.032		0.888757	22.4732		0.862624	0.661102			1.75721	30.6226		10.8642	13.8385		0.862604	3.33227			0.862977	1.26259		0.888757	22.4732		0.862563	2.61703
	0.914745	1.03007		0.889589	22.4117		0.863456	0.659977			1.75804	30.6202		10.865	13.8662		0.863435	3.32948			0.863809	1.26089		0.889589	22.4117		0.863394	2.60695
	0.915572	1.02769		0.890421	22.349		0.864287	0.658813			1.75888	30.5199		10.8659	13.7472		0.864267	3.32667			0.864641	1.25985		0.890421	22.349		0.864226	2.60522
	0.9164	1.03952		0.891253	22.3042		0.865119	0.657913			1.75971	30.4543		10.8667	13.6228		0.865098	3.32128			0.865472	1.25833		0.891253	22.3042		0.865057	2.60538
	0.917227	1.0414		0.892085	22.2579		0.86595	0.657109			1.76054	30.4506		10.8675	13.5988		0.86593	3.31632			0.866304	1.25631		0.892085	22.2579		0.865889	2.61561
	0.918055	1.04418		0.892917	22.202		0.866782	0.65594			1.76137	30.3986		10.8684	13.6828		0.866761	3.31217			0.867136	1.25454		0.892917	22.202		0.86672	2.61876
	0.918882	1.04502		0.893748	22.1425		0.867613	0.654352			1.7622	30.4054		10.8692	13.7041		0.867593	3.30789			0.867968	1.25273		0.893748	22.1425		0.867552	2.61671
	0.91971	1.04339		0.89458	22.0942		0.868445	0.653213			1.76303	30.4005		10.87	13.6652		0.868424	3.30709			0.8688	1.25128		0.89458	22.0942		0.868383	2.60727
	0.920537	1.04284		0.895412	22.035		0.869276	0.652286			1.76387	30.3906		10.8709	13.7436		0.869256	3.30486			0.869632	1.24907		0.895412	22.035		0.869214	2.59829
	0.921365	1.03537		0.896244	21.9926		0.870108	0.650974			1.7647	30.364		10.8717	13.8326		0.870087	3.29903			0.870463	1.24734		0.896244	21.9926		0.870046	2.59624
	0.922192	1.03844		0.897076	21.9481		0.870939	0.649782			1.76553	30.3597		10.8725	13.922		0.870918	3.29572			0.871295	1.24571		0.897076	21.9481		0.870877	2.60443
	0.92302	1.03675		0.897908	21.9139		0.871771	0.6485			1.76636	30.3683		10.8734	13.932		0.87175	3.29404			0.872127	1.24413		0.897908	21.9139		0.871709	2.61042
	0.923847	1.03576		0.898739	21.8669		0.872602	0.647297			1.76719	30.3894		10.8742	13.9249		0.872581	3.29146			0.872959	1.24099		0.898739	21.8669		0.87254	2.60979
	0.924675	1.02994		0.899571	21.8205		0.873434	0.645865			1.76803	30.4648		10.875	14.1303		0.873413	3.28971			0.873791	1.23919		0.899571	21.8205		0.873372	2.60821
	0.925502	1.02862		0.900403	21.7704		0.874265	0.644696			1.76886	30.4605		10.8758	14.0968		0.874244	3.28687			0.874623	1.23783		0.900403	21.7704		0.874203	2.61167
	0.92633	1.03346		0.901235	21.711		0.875097	0.643838			1.76969	30.4172		10.8767	14.144		0.875076	3.2832			0.875454	1.23517		0.901235	21.711		0.875034	2.61608
	0.927157	1.03628		0.902067	21.6722		0.875928	0.642472			1.77052	30.4463		10.8775	14.1594		0.875907	3.28011			0.876286	1.23345		0.902067	21.6722		0.875866	2.6079
	0.927985	1.04299		0.902899	21.6245		0.87676	0.640547			1.77135	30.4549		10.8783	14.1943		0.876739	3.27838			0.877118	1.23129		0.902899	21.6245		0.876697	2.60349
	0.928812	1.04309		0.90373	21.5862		0.877591	0.639			1.77218	30.4877		10.8792	14.0287		0.87757	3.27447			0.87795	1.22995		0.90373	21.5862		0.877529	2.60679
	0.92964	1.03739		0.904562	21.5576		0.878423	0.63767			1.77302	30.484		10.88	13.86		0.878402	3.2692			0.878782	1.22759		0.904562	21.5576		0.87836	2.60018
	0.930467	1.03797		0.905394	21.5315		0.879254	0.636567			1.77385	30.5088		10.8808	13.7331		0.879233	3.26476			0.879614	1.22404		0.905394	21.5315		0.879192	2.59735
	0.931295	1.04164		0.906226	21.4868		0.880086	0.635326			1.77468	30.5057		10.8817	13.6538		0.880065	3.26138			0.880446	1.22137		0.906226	21.4868		0.880023	2.59971
	0.932122	1.04184		0.907058	21.42		0.880917	0.633598			1.77551	30.4741		10.8825	13.6356		0.880896	3.25821			0.881277	1.21937		0.907058	21.42		0.880854	2.59656
	0.932949	1.04167		0.90789	21.389		0.881749	0.632053			1.77634	30.4884		10.8833	13.5913		0.881728	3.25542			0.882109	1.21643		0.90789	21.389		0.881686	2.58727
	0.933777	1.03957		0.908721	21.3265		0.88258	0.630817			1.77718	30.5372		10.8842	13.5704		0.882559	3.25413			0.882941	1.21288		0.908721	21.3265		0.882517	2.57987
	0.934604	1.05122		0.909553	21.2677		0.883412	0.629064			1.77801	30.5193		10.885	13.6299		0.88339	3.25359			0.883773	1.21004		0.909553	21.2677		0.883349	2.57593
	0.935432	1.06172		0.910385	21.2101		0.884243	0.627589			1.77884	30.5026		10.8858	13.5869		0.884222	3.25288			0.884605	1.20726		0.910385	21.2101		0.88418	2.5668
	0.936259	1.06702		0.911217	21.1694		0.885075	0.626469			1.77967	30.4939		10.8867	13.488		0.885053	3.24967			0.885437	1.20495		0.911217	21.1694		0.885012	2.57294
	0.937087	1.07829		0.912049	21.1164		0.885906	0.624775			1.7805	30.4871		10.8875	13.4016		0.885885	3.24629			0.886268	1.20235		0.912049	21.1164		0.885843	2.58585
	0.937914	1.08281		0.912881	21.0629		0.886738	0.623249			1.78133	30.5038		10.8883	13.3716		0.886716	3.24825			0.8871	1.19849		0.912881	21.0629		0.886675	2.58538
	0.938742	1.08445		0.913712	21.0015		0.887569	0.62236			1.78217	30.502		10.8892	13.3783		0.887548	3.24263			0.887932	1.19617		0.913712	21.0015		0.887506	2.5805
	0.939569	1.08191		0.914544	20.9395		0.888401	0.62169			1.783	30.4599		10.89	13.2996		0.888379	3.2385			0.888764	1.19372		0.914544	20.9395		0.888337	2.57373
	0.940397	1.075		0.915376	20.8864		0.889232	0.621078			1.78383	30.4228		10.8908	13.2629		0.889211	3.23679			0.889596	1.19087		0.915376	20.8864		0.889169	2.57184
	0.941224	1.07024		0.916208	20.8502		0.890064	0.619301			1.78466	30.3498		10.8917	13.2379		0.890042	3.23337			0.890428	1.18856		0.916208	20.8502		0.89	2.56838
	0.942052	1.06711		0.91704	20.8327		0.890895	0.618059			1.7855	30.3225		10.8925	13.2144		0.890874	3.23083			0.891259	1.18623		0.91704	20.8327		0.890832	2.55987
	0.942879	1.06865		0.917872	20.8014		0.891727	0.616934			1.78633	30.3485		10.8933	13.1769		0.891705	3.22962			0.892091	1.18344		0.917872	20.8014		0.891663	2.55641
	0.943707	1.06987		0.918703	20.7527		0.892558	0.616883			1.78716	30.2928		10.8941	13.1858		0.892537	3.22708			0.892923	1.18126		0.918703	20.7527		0.892495	2.55861
	0.944534	1.06568		0.919535	20.7108		0.89339	0.61699			1.78799	30.2984		10.895	13.1696		0.893368	3.22679			0.893755	1.17987		0.919535	20.7108		0.893326	2.55357
	0.945362	1.06577		0.920367	20.6714		0.894221	0.616754			1.78882	30.3529		10.8958	13.0906		0.894199	3.22716			0.894587	1.17776		0.920367	20.6714		0.894157	2.5468
	0.946189	1.06278		0.921199	20.6686		0.895053	0.615375			1.78965	30.3943		10.8966	12.9969		0.895031	3.22371			0.895419	1.17563		0.921199	20.6686		0.894989	2.53956
	0.947017	1.05649		0.922031	20.6315		0.895884	0.614214			1.79049	30.3832		10.8975	13.0878		0.895862	3.21987			0.89625	1.17417		0.922031	20.6315		0.89582	2.55657
	0.947844	1.05278		0.922863	20.5811		0.896716	0.61274			1.79132	30.3733		10.8983	13.2767		0.896694	3.21429			0.897082	1.17111		0.922863	20.5811		0.896652	2.54051
	0.948672	1.05655		0.923694	20.5315		0.897547	0.611375			1.79215	30.4209		10.8991	13.3725		0.897525	3.21166			0.897914	1.16889		0.923694	20.5315		0.897483	2.52901
	0.949499	1.06205		0.924526	20.4736		0.898379	0.610423			1.79298	30.4098		10.9	13.3903		0.898357	3.20899			0.898746	1.16616		0.924526	20.4736		0.898315	2.5109
	0.950327	1.06659		0.925358	20.4357		0.89921	0.609374			1.79381	30.4723		10.9008	13.3505		0.899188	3.20262			0.899578	1.16347		0.925358	20.4357		0.899146	2.49957
	0.951154	1.07466		0.92619	20.4046		0.900042	0.608013			1.79465	30.45		10.9016	13.3455		0.90002	3.19957			0.90041	1.16092		0.92619	20.4046		0.899978	2.49516
	0.951982	1.07692		0.927022	20.3748		0.900873	0.606491			1.79548	30.497		10.9025	13.3375		0.900851	3.19595			0.901241	1.15856		0.927022	20.3748		0.900809	2.49233
	0.952809	1.07217		0.927854	20.3198		0.901705	0.604646			1.79631	30.5428		10.9033	13.3498		0.901683	3.19028			0.902073	1.1568		0.927854	20.3198		0.90164	2.49264
	0.953637	1.06231		0.928685	20.2772		0.902536	0.60294			1.79714	30.4921		10.9041	13.3834		0.902514	3.18182			0.902905	1.15417		0.928685	20.2772		0.902472	2.48272
	0.954464	1.05629		0.929517	20.2112		0.903368	0.601926			1.79797	30.4556		10.905	13.383		0.903346	3.17549			0.903737	1.15121		0.929517	20.2112		0.903303	2.46603
	0.955292	1.05865		0.930349	20.1526		0.904199	0.60105			1.7988	30.4178		10.9058	13.3328		0.904177	3.17336			0.904569	1.14965		0.930349	20.1526		0.904135	2.46792
	0.956119	1.06289		0.931181	20.1163		0.90503	0.599553			1.79964	30.3739		10.9066	13.294		0.905008	3.16819			0.905401	1.14748		0.931181	20.1163		0.904966	2.47453
	0.956947	1.0658		0.932013	20.079		0.905862	0.59803			1.80047	30.4321		10.9075	13.3309		0.90584	3.16236			0.906232	1.14501		0.932013	20.079		0.905798	2.45958
	0.957774	1.06166		0.932845	20.0193		0.906694	0.596313			1.8013	30.4853		10.9083	13.3613		0.906671	3.15802			0.907064	1.1417		0.932845	20.0193		0.906629	2.46194
	0.958602	1.05204		0.933676	19.9767		0.907525	0.594864			1.80213	30.4717		10.9091	13.2845		0.907503	3.15694			0.907896	1.1393		0.933676	19.9767		0.90746	2.45532
	0.959429	1.04984		0.934508	19.9417		0.908356	0.593851			1.80296	30.5131		10.91	13.1424		0.908334	3.15823			0.908728	1.13722		0.934508	19.9417		0.908292	2.45375
	0.960257	1.05603		0.93534	19.8986		0.909188	0.593297			1.8038	30.4976		10.9108	12.9808		0.909166	3.15398			0.90956	1.13483		0.93534	19.8986		0.909123	2.4517
	0.961084	1.06117		0.936172	19.8372		0.910019	0.592416			1.80463	30.5113		10.9116	12.9649		0.909997	3.14873			0.910392	1.13208		0.936172	19.8372		0.909955	2.44572
	0.961912	1.06261		0.937004	19.7836		0.910851	0.591278			1.80546	30.5292		10.9124	12.9559		0.910829	3.14523			0.911224	1.12937		0.937004	19.7836		0.910786	2.44068
	0.962739	1.06395		0.937836	19.7238		0.911682	0.589904			1.80629	30.4983		10.9133	12.9556		0.91166	3.1414			0.912055	1.12618		0.937836	19.7238		0.911618	2.43045
	0.963567	1.06183		0.938667	19.6781		0.912514	0.588186			1.80712	30.4636		10.9141	12.8941		0.912492	3.13735			0.912887	1.12322		0.938667	19.6781		0.912449	2.41297
	0.964394	1.0511		0.939499	19.6257		0.913345	0.587216			1.80795	30.4085		10.9149	12.7799		0.913323	3.1351			0.913719	1.12078		0.939499	19.6257		0.91328	2.40053
	0.965222	1.04829		0.940331	19.5758		0.914177	0.58649			1.80879	30.351		10.9158	12.7897		0.914155	3.13348			0.914551	1.11913		0.940331	19.5758		0.914112	2.38982
	0.966049	1.05505		0.941163	19.5331		0.915008	0.585714			1.80962	30.3071		10.9166	12.8107		0.914986	3.12931			0.915383	1.11731		0.941163	19.5331		0.914943	2.38242
	0.966877	1.05865		0.941995	19.5003		0.91584	0.584566			1.81045	30.3219		10.9174	12.8731		0.915818	3.12548			0.916215	1.11475		0.941995	19.5003		0.915775	2.39108
	0.967704	1.05744		0.942827	19.4595		0.916671	0.583593			1.81128	30.3318		10.9183	12.8299		0.916649	3.12489			0.917046	1.11226		0.942827	19.4595		0.916606	2.39659
	0.968532	1.05342		0.943658	19.4309		0.917503	0.582613			1.81211	30.3027		10.9191	12.8157		0.91748	3.12202			0.917878	1.10929		0.943658	19.4309		0.917438	2.39518
	0.969359	1.05092		0.94449	19.395		0.918334	0.582669			1.81295	30.2774		10.9199	12.7545		0.918312	3.11581			0.91871	1.10702		0.94449	19.395		0.918269	2.39911
	0.970187	1.05383		0.945322	19.3655		0.919166	0.582445			1.81378	30.2105		10.9208	12.7271		0.919143	3.11235			0.919542	1.10404		0.945322	19.3655		0.9191	2.38652
	0.971014	1.05966		0.946154	19.3322		0.919997	0.581697			1.81461	30.1604		10.9216	12.9362		0.919975	3.11026			0.920374	1.10195		0.946154	19.3322		0.919932	2.39376
	0.971842	1.06459		0.946986	19.2849		0.920829	0.580654			1.81544	30.0942		10.9224	13.0845		0.920806	3.10593			0.921206	1.10091		0.946986	19.2849		0.920763	2.39234
	0.972669	1.06424		0.947818	19.2529		0.92166	0.579567			1.81627	30.0466		10.9233	13.2526		0.921638	3.10093			0.922037	1.09923		0.947818	19.2529		0.921595	2.37707
	0.973496	1.05508		0.948649	19.2074		0.922492	0.578262			1.8171	30.0311		10.9241	13.3332		0.922469	3.09822			0.922869	1.09772		0.948649	19.2074		0.922426	2.36621
	0.974324	1.05187		0.949481	19.1707		0.923323	0.577305			1.81794	30.0113		10.9249	13.3459		0.923301	3.0953			0.923701	1.09705		0.949481	19.1707		0.923258	2.36747
	0.975151	1.05109		0.950313	19.1545		0.924155	0.576505			1.81877	29.9655		10.9258	13.4046		0.924132	3.09084			0.924533	1.09567		0.950313	19.1545		0.924089	2.37203
	0.975979	1.04455		0.951145	19.1398		0.924986	0.576407			1.8196	30.0094		10.9266	13.4077		0.924964	3.08634			0.925365	1.09353		0.951145	19.1398		0.92492	2.37707
	0.976806	1.04094		0.951977	19.1171		0.925818	0.576535			1.82043	29.9766		10.9274	13.373		0.925795	3.08276			0.926197	1.09169		0.951977	19.1171		0.925752	2.36794
	0.977634	1.04263		0.952809	19.0929		0.926649	0.575913			1.82126	30.0088		10.9283	13.4562		0.926627	3.07892			0.927028	1.09085		0.952809	19.0929		0.926583	2.35597
	0.978461	1.03473		0.95364	19.054		0.927481	0.575082			1.8221	30.0175		10.9291	13.5468		0.927458	3.07196			0.92786	1.08983		0.95364	19.054		0.927415	2.34353
	0.979289	1.03195		0.954472	19.0125		0.928312	0.574467			1.82293	29.9544		10.9299	13.6603		0.92829	3.06738			0.928692	1.0894		0.954472	19.0125		0.928246	2.34684
	0.980116	1.03451		0.955304	18.9675		0.929144	0.573459			1.82376	29.9797		10.9307	13.6559		0.929121	3.0683			0.929524	1.08691		0.955304	18.9675		0.929078	2.35644
	0.980944	1.03181		0.956136	18.9237		0.929975	0.57269			1.82459	29.9581		10.9316	13.5935		0.929952	3.06667			0.930356	1.0854		0.956136	18.9237		0.929909	2.36054
	0.981771	1.03807		0.956968	18.8852		0.930807	0.572032			1.82542	29.942		10.9324	13.638		0.930784	3.06455			0.931188	1.08446		0.956968	18.8852		0.930741	2.35644
	0.982599	1.04487		0.9578	18.8532		0.931638	0.571494			1.82625	29.9562		10.9332	13.6551		0.931615	3.06196			0.932019	1.08249		0.9578	18.8532		0.931572	2.35975
	0.983426	1.04857		0.958631	18.8129		0.93247	0.57007			1.82709	29.9599		10.9341	13.6515		0.932447	3.05829			0.932851	1.0811		0.958631	18.8129		0.932403	2.36306
	0.984254	1.05048		0.959463	18.78		0.933301	0.56869			1.82792	29.921		10.9349	13.7203		0.933278	3.05525			0.933683	1.07923		0.959463	18.78		0.933235	2.3618
	0.985081	1.05969		0.960295	18.7375		0.934133	0.567168			1.82875	29.9278		10.9357	13.819		0.93411	3.05217			0.934515	1.07763		0.960295	18.7375		0.934066	2.34526
	0.985909	1.06602		0.961127	18.7041		0.934964	0.566043			1.82958	29.9049		10.9366	13.9741		0.934941	3.04454			0.935347	1.07604		0.961127	18.7041		0.934898	2.33534
	0.986736	1.07546		0.961959	18.6689		0.935796	0.565538			1.83041	29.7984		10.9374	14.0667		0.935773	3.04029			0.936179	1.074		0.961959	18.6689		0.935729	2.33723
	0.987564	1.06798		0.962791	18.6161		0.936627	0.564966			1.83125	29.7347		10.9382	14.2298		0.936604	3.04212			0.93701	1.07254		0.962791	18.6161		0.936561	2.34196
	0.988391	1.07192		0.963622	18.5882		0.937459	0.564329			1.83208	29.7069		10.9391	14.0812		0.937436	3.04058			0.937842	1.06881		0.963622	18.5882		0.937392	2.33834
	0.989219	1.07238		0.964454	18.5646		0.93829	0.564152			1.83291	29.6623		10.9399	13.9977		0.938267	3.04108			0.938674	1.06737		0.964454	18.5646		0.938223	2.3355
	0.990046	1.06736		0.965286	18.5022		0.939122	0.563526			1.83374	29.6425		10.9407	13.8845		0.939099	3.03633			0.939506	1.0646		0.965286	18.5022		0.939055	2.34133
	0.990874	1.06082		0.966118	18.453		0.939953	0.563051			1.83457	29.6134		10.9416	13.814		0.93993	3.03212			0.940338	1.06269		0.966118	18.453		0.939886	2.35251
	0.991701	1.06289		0.96695	18.4218		0.940785	0.56292			1.8354	29.5447		10.9424	13.8066		0.940762	3.02879			0.94117	1.06136		0.96695	18.4218		0.940718	2.34637
	0.992529	1.06059		0.967782	18.3637		0.941616	0.562374			1.83624	29.5472		10.9432	13.8345		0.941593	3.02666			0.942002	1.05869		0.967782	18.3637		0.941549	2.3429
	0.993356	1.0598		0.968613	18.3396		0.942448	0.561953			1.83707	29.5212		10.9441	13.9232		0.942424	3.02095			0.942833	1.05643		0.968613	18.3396		0.942381	2.34589
	0.994184	1.06665		0.969445	18.2965		0.943279	0.561537			1.8379	29.4705		10.9449	13.9355		0.943256	3.01408			0.943665	1.05414		0.969445	18.2965		0.943212	2.34731
	0.995011	1.07454		0.970277	18.2752		0.944111	0.56122			1.83873	29.4699		10.9457	13.8609		0.944087	3.01037			0.944497	1.05216		0.970277	18.2752		0.944043	2.34936
	0.995839	1.07907		0.971109	18.2513		0.944942	0.560219			1.83956	29.4396		10.9466	13.8604		0.944919	3.0072			0.945329	1.0504		0.971109	18.2513		0.944875	2.36306
	0.996666	1.07268		0.971941	18.2122		0.945774	0.55875			1.8404	29.3993		10.9474	13.8468		0.94575	3.00241			0.946161	1.0486		0.971941	18.2122		0.945706	2.3577
	0.997494	1.06543		0.972773	18.1883		0.946605	0.558093			1.84123	29.3894		10.9482	13.8851		0.946582	3.00257			0.946993	1.04681		0.972773	18.1883		0.946538	2.34542
	0.998321	1.05046		0.973604	18.1511		0.947437	0.557086			1.84206	29.33		10.9491	13.9715		0.947413	3.0027			0.947824	1.04467		0.973604	18.1511		0.947369	2.35503
	0.999149	1.04601		0.974436	18.12		0.948268	0.556847			1.84289	29.2954		10.9499	13.9533		0.948245	2.99982			0.948656	1.04276		0.974436	18.12		0.948201	2.36274
	0.999976	1.04949		0.975268	18.0723		0.9491	0.555895			1.84372	29.2471		10.9507	14.0089		0.949076	2.99986			0.949488	1.04178		0.975268	18.0723		0.949032	2.35566
	1.0008	1.04268		0.9761	18.0336		0.949931	0.554731			1.84455	29.1982		10.9515	14.05		0.949908	2.99111			0.95032	1.03917		0.9761	18.0336		0.949863	2.34479
	1.00163	1.03426		0.976932	17.9991		0.950763	0.553301			1.84539	29.1518		10.9524	14.0093		0.950739	2.9914			0.951152	1.03765		0.976932	17.9991		0.950695	2.33188
	1.00246	1.04283		0.977764	17.9882		0.951594	0.552529			1.84622	29.1005		10.9532	14.0042		0.951571	2.99261			0.951984	1.03574		0.977764	17.9882		0.951526	2.32354
	1.00329	1.04306		0.978595	17.9496		0.952426	0.551709			1.84705	28.9891		10.9541	14.0623		0.952402	2.99165			0.952815	1.0346		0.978595	17.9496		0.952358	2.32275
	1.00411	1.04091		0.979427	17.9066		0.953257	0.551019			1.84788	28.9353		10.9549	14.0611		0.953233	2.9907			0.953647	1.0338		0.979427	17.9066		0.953189	2.32574
	1.00494	1.03901		0.980259	17.8734		0.954089	0.549399			1.84872	28.8666		10.9557	14.0554		0.954065	2.98774			0.954479	1.03235		0.980259	17.8734		0.954021	2.3292
	1.00577	1.03479		0.981091	17.8511		0.95492	0.548324			1.84955	28.8468		10.9565	14.1742		0.954896	2.98444			0.955311	1.03026		0.981091	17.8511		0.954852	2.33346
	1.0066	1.04144		0.981923	17.8238		0.955752	0.546589			1.85038	28.8734		10.9574	14.2671		0.955728	2.98099			0.956143	1.02885		0.981923	17.8238		0.955684	2.34274
	1.00742	1.04745		0.982755	17.7899		0.956583	0.545676			1.85121	28.8381		10.9582	14.2481		0.956559	2.97807			0.956975	1.02574		0.982755	17.7899		0.956515	2.34149
	1.00825	1.05031		0.983586	17.7361		0.957415	0.544512			1.85204	28.7731		10.959	14.199		0.957391	2.97548			0.957806	1.02428		0.983586	17.7361		0.957346	2.31976
	1.00908	1.04298		0.984418	17.7062		0.958246	0.542805			1.85287	28.7063		10.9599	14.1727		0.958222	2.97086			0.958638	1.02269		0.984418	17.7062		0.958178	2.31157
	1.00991	1.03893		0.98525	17.6725		0.959078	0.542189			1.85371	28.6389		10.9607	14.1915		0.959054	2.96594			0.95947	1.02207		0.98525	17.6725		0.959009	2.30795
	1.01073	1.03758		0.986082	17.65		0.959909	0.541093			1.85454	28.59		10.9615	14.2278		0.959885	2.96598			0.960302	1.02036		0.986082	17.65		0.959841	2.30354
	1.01156	1.03057		0.986914	17.6157		0.960741	0.540093			1.85537	28.5634		10.9624	14.2918		0.960717	2.96315			0.961134	1.01903		0.986914	17.6157		0.960672	2.32779
	1.01239	1.02241		0.987746	17.5886		0.961572	0.53855			1.8562	28.5597		10.9632	14.2898		0.961548	2.96094			0.961966	1.01729		0.987746	17.5886		0.961504	2.32905
	1.01322	1.02146		0.988577	17.5584		0.962404	0.538154			1.85703	28.4631		10.964	14.2953		0.96238	2.95915			0.962797	1.01492		0.988577	17.5584		0.962335	2.32936
	1.01404	1.01267		0.989409	17.528		0.963235	0.537609			1.85787	28.4458		10.9649	14.3218		0.963211	2.95615			0.963629	1.01323		0.989409	17.528		0.963166	2.33629
	1.01487	1.02466		0.990241	17.4972		0.964067	0.537524			1.8587	28.47		10.9657	14.2812		0.964043	2.95123			0.964461	1.01011		0.990241	17.4972		0.963998	2.34259
	1.0157	1.03131		0.991073	17.4531		0.964898	0.537125			1.85953	28.4341		10.9665	14.3143		0.964874	2.94794			0.965293	1.0082		0.991073	17.4531		0.964829	2.34826
	1.01653	1.02376		0.991905	17.4062		0.96573	0.536398			1.86036	28.4037		10.9674	14.2464		0.965705	2.9446			0.966125	1.00508		0.991905	17.4062		0.965661	2.35912
	1.01735	1.02844		0.992737	17.3488		0.966561	0.535767			1.86119	28.3431		10.9682	14.1586		0.966537	2.93868			0.966957	1.00318		0.992737	17.3488		0.966492	2.3566
	1.01818	1.02954		0.993568	17.2959		0.967393	0.534083			1.86202	28.3604		10.969	14.1116		0.967368	2.93077			0.967788	1.00051		0.993568	17.2959		0.967324	2.36573
	1.01901	1.02445		0.9944	17.2534		0.968224	0.532675			1.86286	28.3344		10.9698	14.0046		0.9682	2.92731			0.96862	0.997497		0.9944	17.2534		0.968155	2.38211
	1.01984	1.0251		0.995232	17.2117		0.969056	0.531708			1.86369	28.2763		10.9707	13.8905		0.969031	2.92777			0.969452	0.994374		0.995232	17.2117		0.968987	2.3903
	1.02066	1.02464		0.996064	17.159		0.969887	0.530716			1.86452	28.2856		10.9715	13.7711		0.969863	2.92351			0.970284	0.992437		0.996064	17.159		0.969818	2.39817
	1.02149	1.02276		0.996896	17.1282		0.970719	0.530005			1.86535	28.181		10.9724	13.6706		0.970694	2.91526			0.971116	0.991537		0.996896	17.1282		0.970649	2.38305
	1.02232	1.02966		0.997728	17.1109		0.97155	0.529388			1.86618	28.1717		10.9732	13.6503		0.971526	2.90855			0.971948	0.98922		0.997728	17.1109		0.971481	2.38573
	1.02315	1.02033		0.998559	17.076		0.972382	0.528174			1.86702	28.176		10.974	13.6677		0.972357	2.90226			0.972779	0.987691		0.998559	17.076		0.972312	2.38825
	1.02397	1.02594		0.999391	17.012		0.973213	0.526925			1.86785	28.0962		10.9748	13.7008		0.973189	2.89734			0.973611	0.986385		0.999391	17.012		0.973144	2.38872
	1.0248	1.02213		1.00022	16.9694		0.974045	0.526803			1.86868	28.0671		10.9757	13.7207		0.97402	2.89159			0.974443	0.984524		1.00022	16.9694		0.973975	2.38211
	1.02563	1.02025		1.00106	16.9126		0.974876	0.52666			1.86951	27.9947		10.9765	13.71		0.974852	2.88517			0.975275	0.98301		1.00106	16.9126		0.974807	2.36778
	1.02646	1.01034		1.00189	16.8766		0.975708	0.525894			1.87034	27.9607		10.9773	13.5599		0.975683	2.87734			0.976107	0.980543		1.00189	16.8766		0.975638	2.36195
	1.02728	0.993878		1.00272	16.8261		0.976539	0.524687			1.87117	27.9069		10.9782	13.4218		0.976515	2.87446			0.976939	0.978241		1.00272	16.8261		0.976469	2.36621
	1.02811	0.986375		1.00355	16.7944		0.977371	0.52379			1.87201	27.9094		10.979	13.4856		0.977346	2.86984			0.977771	0.976042		1.00355	16.7944		0.977301	2.35943
	1.02894	0.999353		1.00438	16.7604		0.978202	0.522165			1.87284	27.9335		10.9798	13.4886		0.978177	2.86479			0.978602	0.97547		1.00438	16.7604		0.978132	2.35802
	1.02977	0.989292		1.00521	16.7192		0.979034	0.52116			1.87367	27.8654		10.9807	13.5201		0.979009	2.85942			0.979434	0.974724		1.00521	16.7192		0.978964	2.35392
	1.03059	0.985866		1.00605	16.6912		0.979865	0.520032			1.8745	27.9044		10.9815	13.5559		0.97984	2.8545			0.980266	0.972616		1.00605	16.6912		0.979795	2.37597
	1.03142	0.997055		1.00688	16.6782		0.980697	0.519107			1.87533	27.837		10.9823	13.5479		0.980672	2.85279			0.981098	0.971768		1.00688	16.6782		0.980627	2.38132
	1.03225	0.992761		1.00771	16.672		0.981528	0.517816			1.87617	27.798		10.9832	13.5223		0.981503	2.85087			0.98193	0.970184		1.00771	16.672		0.981458	2.36479
	1.03308	0.980391		1.00854	16.6296		0.98236	0.516385			1.877	27.7707		10.984	13.4969		0.982335	2.84833			0.982762	0.968292		1.00854	16.6296		0.982289	2.37376
	1.0339	0.97342		1.00937	16.6171		0.983191	0.515707			1.87783	27.8165		10.9848	13.4813		0.983166	2.84283			0.983593	0.967693		1.00937	16.6171		0.983121	2.37124
	1.03473	0.967185		1.01021	16.5787		0.984023	0.514769			1.87866	27.8394		10.9857	13.4402		0.983998	2.84175			0.984425	0.966073		1.01021	16.5787		0.983952	2.36573
	1.03556	0.953069		1.01104	16.5457		0.984854	0.514075			1.87949	27.7596		10.9865	13.4937		0.984829	2.84108			0.985257	0.964421		1.01104	16.5457		0.984784	2.36101
	1.03639	0.940395		1.01187	16.5249		0.985686	0.513202			1.88033	27.7633		10.9873	13.5494		0.985661	2.83762			0.986089	0.962395		1.01187	16.5249		0.985615	2.35755
	1.03721	0.938054		1.0127	16.5097		0.986517	0.512669			1.88116	27.8227		10.9881	13.5103		0.986492	2.83404			0.986921	0.960802		1.0127	16.5097		0.986447	2.34731
	1.03804	0.942163		1.01353	16.5022		0.987349	0.511799			1.88199	27.9019		10.989	13.607		0.987324	2.8267			0.987753	0.958825		1.01353	16.5022		0.987278	2.35377
	1.03887	0.932275		1.01436	16.4528		0.98818	0.511061			1.88282	27.8518		10.9898	13.5752		0.988155	2.82033			0.988584	0.956624		1.01436	16.4528		0.988109	2.35896
	1.0397	0.928285		1.0152	16.4134		0.989012	0.510468			1.88365	27.866		10.9907	13.5101		0.988986	2.81562			0.989416	0.954939		1.0152	16.4134		0.988941	2.35125
	1.04052	0.927895		1.01603	16.4011		0.989843	0.509524			1.88448	27.8648		10.9915	13.529		0.989818	2.8107			0.990248	0.953992		1.01603	16.4011		0.989772	2.34621
	1.04135	0.923168		1.01686	16.3847		0.990675	0.509459			1.88532	27.8314		10.9923	13.5584		0.990649	2.80328			0.99108	0.951926		1.01686	16.3847		0.990604	2.34763
	1.04218	0.927147		1.01769	16.3505		0.991506	0.508874			1.88615	27.7868		10.9931	13.6662		0.991481	2.80036			0.991912	0.950693		1.01769	16.3505		0.991435	2.36432
	1.04301	0.932329		1.01852	16.3283		0.992338	0.508375			1.88698	27.7936		10.994	13.8199		0.992312	2.79569			0.992744	0.948805		1.01852	16.3283		0.992267	2.37313
	1.04383	0.928274		1.01936	16.3041		0.993169	0.50648			1.88781	27.7646		10.9948	13.8131		0.993144	2.78598			0.993575	0.947387		1.01936	16.3041		0.993098	2.37266
	1.04466	0.91972		1.02019	16.294		0.994	0.505746			1.88864	27.8456		10.9956	13.6876		0.993975	2.78473			0.994407	0.946208		1.02019	16.294		0.99393	2.36998
	1.04549	0.918278		1.02102	16.2938		0.994832	0.50521			1.88948	27.8877		10.9965	13.6608		0.994807	2.77973			0.995239	0.944056		1.02102	16.2938		0.994761	2.37124
	1.04632	0.925759		1.02185	16.2554		0.995664	0.506111			1.89031	27.9335		10.9973	13.6717		0.995638	2.78103			0.996071	0.942391		1.02185	16.2554		0.995592	2.36888
	1.04714	0.92449		1.02268	16.2124		0.996495	0.505445			1.89114	27.9817		10.9981	13.6461		0.99647	2.77615			0.996903	0.941492		1.02268	16.2124		0.996424	2.3555
	1.04797	0.923992		1.02351	16.1756		0.997326	0.50462			1.89197	27.9799		10.999	13.5538		0.997301	2.77056			0.997735	0.939585		1.02351	16.1756		0.997255	2.34983
	1.0488	0.924805		1.02435	16.1352		0.998158	0.504428			1.8928	28.0003		10.9998	13.4756		0.998133	2.76427			0.998566	0.938039		1.02435	16.1352		0.998087	2.35534
	1.04963	0.925867		1.02518	16.0952		0.998989	0.504173			1.89363	28.0183		11.0006	13.5176		0.998964	2.75773			0.999398	0.936087		1.02518	16.0952		0.998918	2.36684
	1.05045	0.930128		1.02601	16.0669		0.999821	0.50402			1.89447	28.0374		11.0015	13.5262		0.999795	2.75377			1.00023	0.93443		1.02601	16.0669		0.999749	2.37109
	1.05128	0.934064		1.02684	16.0396		1.00065	0.503146			1.8953	28.017		11.0023	13.5133		1.00063	2.75327			1.00106	0.933083		1.02684	16.0396		1.00058	2.37581
	1.05211	0.93041		1.02767	16.0012		1.00148	0.502406			1.89613	28.0325		11.0031	13.5133		1.00146	2.74606			1.00189	0.932464		1.02767	16.0012		1.00141	2.37959
	1.05293	0.93054		1.02851	15.979		1.00232	0.501935			1.89696	27.9898		11.004	13.5015		1.00229	2.74027			1.00273	0.931542		1.02851	15.979		1.00224	2.3629
	1.05376	0.935766		1.02934	15.9565		1.00315	0.501764			1.89779	27.9632		11.0048	13.5054		1.00312	2.73481			1.00356	0.929843		1.02934	15.9565		1.00307	2.3777
	1.05459	0.938303		1.03017	15.9284		1.00398	0.500772			1.89863	27.9972		11.0056	13.4847		1.00395	2.72672			1.00439	0.92874		1.03017	15.9284		1.00391	2.38085
	1.05542	0.946488		1.031	15.8774		1.00481	0.499537			1.89946	27.9595		11.0065	13.407		1.00478	2.72076			1.00522	0.926789		1.031	15.8774		1.00474	2.37061
	1.05625	0.94265		1.03183	15.8373		1.00564	0.498498			1.90029	27.8598		11.0073	13.4288		1.00562	2.71876			1.00605	0.925979		1.03183	15.8373		1.00557	2.36573
	1.05707	0.932904		1.03266	15.797		1.00647	0.497511			1.90112	27.8506		11.0081	13.4887		1.00645	2.71151			1.00689	0.923757		1.03266	15.797		1.0064	2.35455
	1.0579	0.937468		1.0335	15.7603		1.0073	0.496561			1.90195	27.8252		11.009	13.5561		1.00728	2.70847			1.00772	0.922747		1.0335	15.7603		1.00723	2.33456
	1.05873	0.942802		1.03433	15.7197		1.00814	0.49568			1.90278	27.7936		11.0098	13.6116		1.00811	2.7083			1.00855	0.921101		1.03433	15.7197		1.00806	2.32621
	1.05956	0.940786		1.03516	15.6952		1.00897	0.494805			1.90362	27.7522		11.0106	13.6536		1.00894	2.70255			1.00938	0.921364		1.03516	15.6952		1.0089	2.31897
	1.06038	0.932654		1.03599	15.65		1.0098	0.49403			1.90445	27.7429		11.0114	13.7297		1.00977	2.69634			1.01021	0.921393		1.03599	15.65		1.00973	2.29834
	1.06121	0.925054		1.03682	15.6232		1.01063	0.493041			1.90528	27.7534		11.0123	13.7276		1.0106	2.68855			1.01104	0.920832		1.03682	15.6232		1.01056	2.29283
	1.06204	0.927906		1.03766	15.5998		1.01146	0.491829			1.90611	27.725		11.0131	13.699		1.01144	2.68305			1.01188	0.920151		1.03766	15.5998		1.01139	2.28276
	1.06286	0.928274		1.03849	15.5653		1.01229	0.490989			1.90694	27.7578		11.0139	13.7124		1.01227	2.68159			1.01271	0.918982		1.03849	15.5653		1.01222	2.27378
	1.06369	0.921704		1.03932	15.5436		1.01313	0.490282			1.90778	27.767		11.0148	13.8081		1.0131	2.68246			1.01354	0.917975		1.03932	15.5436		1.01305	2.26024
	1.06452	0.923103		1.04015	15.5281		1.01396	0.489571			1.90861	27.7745		11.0156	13.8663		1.01393	2.67775			1.01437	0.916047		1.04015	15.5281		1.01388	2.25851
	1.06535	0.92397		1.04098	15.5158		1.01479	0.488596			1.90944	27.8438		11.0164	13.8909		1.01476	2.67546			1.0152	0.914584		1.04098	15.5158		1.01472	2.25772
	1.06618	0.926279		1.04181	15.4958		1.01562	0.487615			1.91027	27.8598		11.0173	13.9343		1.01559	2.67075			1.01604	0.914045		1.04181	15.4958		1.01555	2.24701
	1.067	0.928502		1.04265	15.4873		1.01645	0.486167			1.9111	27.8722		11.0181	13.9831		1.01642	2.66496			1.01687	0.913082		1.04265	15.4873		1.01638	2.25552
	1.06783	0.932828		1.04348	15.4876		1.01728	0.484869			1.91193	27.8574		11.0189	14.0365		1.01726	2.66508			1.0177	0.912581		1.04348	15.4876		1.01721	2.25772
	1.06866	0.937652		1.04431	15.4687		1.01811	0.484337			1.91277	27.8698		11.0198	13.9773		1.01809	2.66			1.01853	0.911475		1.04431	15.4687		1.01804	2.24749
	1.06949	0.938054		1.04514	15.4406		1.01894	0.483714			1.9136	27.8623		11.0206	13.8272		1.01892	2.65954			1.01936	0.909556		1.04514	15.4406		1.01887	2.24544
	1.07031	0.931017		1.04597	15.4103		1.01978	0.482958			1.91443	27.811		11.0214	13.7485		1.01975	2.65487			1.02019	0.90571		1.04597	15.4103		1.0197	2.24749
	1.07114	0.928621		1.04681	15.3833		1.02061	0.482351			1.91526	27.7887		11.0223	13.695		1.02058	2.64904			1.02103	0.904822		1.04681	15.3833		1.02053	2.2541
	1.07197	0.927353		1.04764	15.3458		1.02144	0.481141			1.91609	27.7782		11.0231	13.6852		1.02141	2.64533			1.02186	0.904344		1.04764	15.3458		1.02137	2.23757
	1.07279	0.925293		1.04847	15.3144		1.02227	0.480361			1.91693	27.798		11.0239	13.7238		1.02225	2.64012			1.02269	0.902092		1.04847	15.3144		1.0222	2.2097
	1.07362	0.929586		1.0493	15.2891		1.0231	0.479636			1.91776	27.8617		11.0248	13.8153		1.02308	2.63487			1.02352	0.900773		1.0493	15.2891		1.02303	2.20938
	1.07445	0.940276		1.05013	15.2603		1.02393	0.478686			1.91859	27.8431		11.0256	13.8557		1.02391	2.62912			1.02435	0.89934		1.05013	15.2603		1.02386	2.19269
	1.07528	0.94586		1.05096	15.2163		1.02477	0.477517			1.91942	27.7485		11.0264	13.8036		1.02474	2.62195			1.02519	0.897931		1.05096	15.2163		1.02469	2.18671
	1.07611	0.946272		1.0518	15.1786		1.0256	0.476337			1.92025	27.6823		11.0273	13.7622		1.02557	2.61499			1.02602	0.896146		1.0518	15.1786		1.02552	2.19521
	1.07693	0.948548		1.05263	15.1678		1.02643	0.474551			1.92108	27.6606		11.0281	13.6919		1.0264	2.61053			1.02685	0.894895		1.05263	15.1678		1.02636	2.18813
	1.07776	0.951877		1.05346	15.1259		1.02726	0.474337			1.92192	27.6055		11.0289	13.5959		1.02723	2.60724			1.02768	0.893796		1.05346	15.1259		1.02719	2.19112
	1.07859	0.956495		1.05429	15.0725		1.02809	0.473856			1.92275	27.5579		11.0297	13.5021		1.02807	2.60444			1.02851	0.892609		1.05429	15.0725		1.02802	2.19962
	1.07942	0.965874		1.05512	15.044		1.02892	0.473323			1.92358	27.501		11.0306	13.4403		1.0289	2.60144			1.02934	0.892134		1.05512	15.044		1.02885	2.19364
	1.08024	0.980933		1.05596	15.0308		1.02975	0.472988			1.92441	27.4898		11.0314	13.457		1.02973	2.59611			1.03018	0.891805		1.05596	15.0308		1.02968	2.19868
	1.08107	0.997445		1.05679	15.0086		1.03059	0.471798			1.92524	27.457		11.0322	13.5093		1.03056	2.58998			1.03101	0.890785		1.05679	15.0086		1.03051	2.20938
	1.0819	1.00663		1.05762	14.9656		1.03142	0.471375			1.92608	27.4075		11.0331	13.5108		1.03139	2.58827			1.03184	0.889434		1.05762	14.9656		1.03134	2.20198
	1.08272	1.00706		1.05845	14.9334		1.03225	0.470174			1.92691	27.4051		11.0339	13.479		1.03222	2.58477			1.03267	0.887263		1.05845	14.9334		1.03218	2.20891
	1.08355	1.01085		1.05928	14.902		1.03308	0.469759			1.92774	27.3976		11.0347	13.4174		1.03305	2.58286			1.0335	0.885304		1.05928	14.902		1.03301	2.21269
	1.08438	1.0118		1.06011	14.8902		1.03391	0.468248			1.92857	27.3729		11.0356	13.3483		1.03388	2.57994			1.03434	0.884245		1.06011	14.8902		1.03384	2.20875
	1.08521	1.01381		1.06095	14.8628		1.03474	0.468127			1.9294	27.3543		11.0364	13.3339		1.03472	2.58073			1.03517	0.88313		1.06095	14.8628		1.03467	2.22733
	1.08604	1.01935		1.06178	14.8367		1.03557	0.466415			1.93023	27.3314		11.0372	13.4454		1.03555	2.57577			1.036	0.880838		1.06178	14.8367		1.0355	2.22151
	1.08686	1.02084		1.06261	14.7958		1.03641	0.464949			1.93107	27.3023		11.0381	13.5587		1.03638	2.57285			1.03683	0.880236		1.06261	14.7958		1.03633	2.20828
	1.08769	1.01886		1.06344	14.765		1.03724	0.463082			1.9319	27.3116		11.0389	13.5961		1.03721	2.56602			1.03766	0.878973		1.06344	14.765		1.03716	2.20922
	1.08852	1.02164		1.06427	14.744		1.03807	0.462265			1.93273	27.2207		11.0397	13.6828		1.03804	2.56144			1.03849	0.877071		1.06427	14.744		1.038	2.20025
	1.08935	1.03009		1.06511	14.7187		1.0389	0.462039			1.93356	27.1291		11.0406	13.8476		1.03887	2.55827			1.03933	0.87563		1.06511	14.7187		1.03883	2.17962
	1.09017	1.02298		1.06594	14.7033		1.03973	0.460635			1.93439	27.0505		11.0414	13.929		1.03971	2.55243			1.04016	0.874363		1.06594	14.7033		1.03966	2.1749
	1.091	1.01149		1.06677	14.6795		1.04056	0.460091			1.93523	26.9874		11.0422	13.8946		1.04054	2.54947			1.04099	0.873051		1.06677	14.6795		1.04049	2.17411
	1.09183	1.0074		1.0676	14.6664		1.0414	0.4596			1.93606	27.0189		11.0431	13.9257		1.04137	2.54514			1.04182	0.871484		1.0676	14.6664		1.04132	2.16341
	1.09265	1.00584		1.06843	14.6334		1.04223	0.45941			1.93689	27.0159		11.0439	13.9304		1.0422	2.54335			1.04265	0.869598		1.06843	14.6334		1.04215	2.14152
	1.09348	1.0065		1.06926	14.6103		1.04306	0.459455			1.93772	26.9595		11.0447	13.8791		1.04303	2.54285			1.04349	0.868072		1.06926	14.6103		1.04298	2.15553
	1.09431	1.00875		1.0701	14.5809		1.04389	0.45918			1.93855	26.9985		11.0456	13.8522		1.04386	2.54043			1.04432	0.866554		1.0701	14.5809		1.04382	2.16467
	1.09514	1.00507		1.07093	14.5389		1.04472	0.458606			1.93939	26.9917		11.0464	13.7615		1.04469	2.5326			1.04515	0.865855		1.07093	14.5389		1.04465	2.13743
	1.09597	0.99803		1.07176	14.5067		1.04555	0.457601			1.94022	27.0233		11.0472	13.7793		1.04553	2.52826			1.04598	0.864		1.07176	14.5067		1.04548	2.13428
	1.09679	0.997336		1.07259	14.4765		1.04638	0.457469			1.94105	27.0901		11.048	13.7935		1.04636	2.52618			1.04681	0.863412		1.07259	14.4765		1.04631	2.14073
	1.09762	0.992891		1.07342	14.447		1.04722	0.457298			1.94188	27.1161		11.0489	13.7247		1.04719	2.52126			1.04764	0.862231		1.07342	14.447		1.04714	2.12908
	1.09845	0.992479		1.07426	14.4261		1.04805	0.456887			1.94271	27.1167		11.0497	13.6484		1.04802	2.51922			1.04848	0.861126		1.07426	14.4261		1.04797	2.12672
	1.09928	0.992642		1.07509	14.4099		1.04888	0.456475			1.94355	27.1198		11.0505	13.6006		1.04885	2.51451			1.04931	0.860533		1.07509	14.4099		1.0488	2.12782
	1.1001	0.985692		1.07592	14.3893		1.04971	0.455612			1.94438	27.1408		11.0514	13.5757		1.04968	2.50767			1.05014	0.860166		1.07592	14.3893		1.04964	2.12105
	1.10093	0.97858		1.07675	14.3641		1.05054	0.454678			1.94521	27.1285		11.0522	13.4942		1.05052	2.50546			1.05097	0.858278		1.07675	14.3641		1.05047	2.12357
	1.10176	0.976574		1.07758	14.3416		1.05137	0.45433			1.94604	27.0784		11.053	13.4225		1.05135	2.50259			1.0518	0.856337		1.07758	14.3416		1.0513	2.12546
	1.10258	0.976032		1.07842	14.3305		1.05221	0.454301			1.94687	27.0666		11.0539	13.4311		1.05218	2.49675			1.05264	0.854351		1.07842	14.3305		1.05213	2.14152
	1.10341	0.971078		1.07925	14.3144		1.05304	0.454404			1.9477	27.0777		11.0547	13.4654		1.05301	2.49709			1.05347	0.85287		1.07925	14.3144		1.05296	2.14986
	1.10424	0.964497		1.08008	14.2902		1.05387	0.454187			1.94854	27.0604		11.0555	13.4809		1.05384	2.4955			1.0543	0.851157		1.08008	14.2902		1.05379	2.16325
	1.10507	0.961515		1.08091	14.2653		1.0547	0.453203			1.94937	27.0357		11.0564	13.4702		1.05467	2.48859			1.05513	0.849902		1.08091	14.2653		1.05462	2.1697
	1.1059	0.958501		1.08174	14.2397		1.05553	0.452759			1.9502	27.0177		11.0572	13.4279		1.0555	2.48634			1.05596	0.849367		1.08174	14.2397		1.05546	2.16781
	1.10672	0.952126		1.08258	14.2057		1.05636	0.452299			1.95103	27.0282		11.058	13.4136		1.05634	2.48308			1.05679	0.848161		1.08258	14.2057		1.05629	2.17333
	1.10755	0.940591		1.08341	14.1732		1.05719	0.451715			1.95186	26.9942		11.0589	13.3692		1.05717	2.48225			1.05763	0.846102		1.08341	14.1732		1.05712	2.18136
	1.10838	0.936471		1.08424	14.1453		1.05803	0.451462			1.9527	26.9459		11.0597	13.3555		1.058	2.48163			1.05846	0.84439		1.08424	14.1453		1.05795	2.18639
	1.1092	0.927754		1.08507	14.1095		1.05886	0.451397			1.95353	26.941		11.0605	13.3204		1.05883	2.47767			1.05929	0.842544		1.08507	14.1095		1.05878	2.19096
	1.11003	0.919731		1.0859	14.0817		1.05969	0.45106			1.95436	26.9218		11.0614	13.3106		1.05966	2.47592			1.06012	0.840686		1.0859	14.0817		1.05961	2.1919
	1.11086	0.919904		1.08673	14.0701		1.06052	0.450102			1.95519	26.8791		11.0622	13.3182		1.06049	2.47171			1.06095	0.839203		1.08673	14.0701		1.06044	2.19868
	1.11169	0.91933		1.08757	14.0608		1.06135	0.449731			1.95602	26.9125		11.063	13.3452		1.06132	2.46833			1.06179	0.838492		1.08757	14.0608		1.06128	2.20198
	1.11251	0.913876		1.0884	14.0438		1.06218	0.449287			1.95685	26.9509		11.0639	13.3559		1.06215	2.46416			1.06262	0.83638		1.0884	14.0438		1.06211	2.20749
	1.11334	0.914494		1.08923	14.0257		1.06302	0.448803			1.95769	26.9125		11.0647	13.2856		1.06299	2.45629			1.06345	0.834883		1.08923	14.0257		1.06294	2.20907
	1.11417	0.917454		1.09006	14.0205		1.06385	0.447836			1.95852	26.8667		11.0655	13.3089		1.06382	2.45541			1.06428	0.833836		1.09006	14.0205		1.06377	2.22466
	1.115	0.908846		1.09089	13.9979		1.06468	0.446959			1.95935	26.8401		11.0663	13.3101		1.06465	2.45266			1.06511	0.832598		1.09089	13.9979		1.0646	2.23331
	1.11583	0.904672		1.09173	13.9742		1.06551	0.445994			1.96018	26.7993		11.0672	13.2592		1.06548	2.44983			1.06594	0.831487		1.09173	13.9742		1.06543	2.22513
	1.11665	0.906439		1.09256	13.9615		1.06634	0.445282			1.96101	26.7776		11.068	13.2957		1.06631	2.4522			1.06678	0.829943		1.09256	13.9615		1.06626	2.22166
	1.11748	0.911686		1.09339	13.9585		1.06717	0.444357			1.96185	26.7931		11.0688	13.2619		1.06714	2.45066			1.06761	0.82875		1.09339	13.9585		1.0671	2.21426
	1.11831	0.910982		1.09422	13.9418		1.068	0.444318			1.96268	26.8296		11.0697	13.1989		1.06798	2.44699			1.06844	0.827763		1.09422	13.9418		1.06793	2.19757
	1.11913	0.909334		1.09505	13.933		1.06883	0.443574			1.96351	26.8383		11.0705	13.1712		1.06881	2.4442			1.06927	0.826632		1.09505	13.933		1.06876	2.18876
	1.11996	0.902785		1.09588	13.9277		1.06967	0.442585			1.96434	26.7968		11.0713	13.1859		1.06964	2.44237			1.0701	0.825288		1.09588	13.9277		1.06959	2.1949
	1.12079	0.882782		1.09672	13.8963		1.0705	0.442007			1.96517	26.7467		11.0722	13.2303		1.07047	2.43849			1.07094	0.823049		1.09672	13.8963		1.07042	2.19364
	1.12162	0.864839		1.09755	13.8782		1.07133	0.441024			1.96601	26.7096		11.073	13.2411		1.0713	2.43795			1.07177	0.821294		1.09755	13.8782		1.07125	2.17836
	1.12244	0.848761		1.09838	13.845		1.07216	0.44084			1.96684	26.7028		11.0738	13.2718		1.07213	2.43274			1.0726	0.820835		1.09838	13.845		1.07208	2.16309
	1.12327	0.836509		1.09921	13.8149		1.07299	0.440133			1.96767	26.6929		11.0747	13.2485		1.07296	2.42324			1.07343	0.819911		1.09921	13.8149		1.07292	2.14451
	1.1241	0.829603		1.10004	13.7867		1.07382	0.439143			1.9685	26.6929		11.0755	13.2512		1.0738	2.41807			1.07426	0.819545		1.10004	13.7867		1.07375	2.12278
	1.12493	0.829321		1.10088	13.7805		1.07466	0.438399			1.96933	26.7077		11.0763	13.1627		1.07463	2.41278			1.07509	0.819231		1.10088	13.7805		1.07458	2.10751
	1.12576	0.820366		1.10171	13.7481		1.07549	0.438574			1.97016	26.6929		11.0772	13.1432		1.07546	2.40636			1.07593	0.817918		1.10171	13.7481		1.07541	2.09869
	1.12658	0.816777		1.10254	13.6938		1.07632	0.438226			1.971	26.6916		11.078	13.1785		1.07629	2.3989			1.07676	0.816547		1.10254	13.6938		1.07624	2.09334
	1.12741	0.807432		1.10337	13.6503		1.07715	0.438411			1.97183	26.6706		11.0788	13.1923		1.07712	2.39386			1.07759	0.81557		1.10337	13.6503		1.07707	2.1042
	1.12824	0.806575		1.1042	13.6138		1.07798	0.438169			1.97266	26.6935		11.0797	13.1459		1.07795	2.3879			1.07842	0.814175		1.1042	13.6138		1.0779	2.11412
	1.12906	0.799842		1.10503	13.5999		1.07881	0.437734			1.97349	26.6867		11.0805	13.13		1.07879	2.3819			1.07926	0.812632		1.10503	13.5999		1.07874	2.11302
	1.12989	0.789434		1.10587	13.579		1.07964	0.436803			1.97432	26.7182		11.0813	13.048		1.07962	2.3824			1.08009	0.812488		1.10587	13.579		1.07957	2.12326
	1.13072	0.777996		1.1067	13.5433		1.08048	0.436413			1.97515	26.769		11.0822	12.8954		1.08045	2.37852			1.08092	0.811053		1.1067	13.5433		1.0804	2.119
	1.13155	0.78642		1.10753	13.494		1.08131	0.436644			1.97599	26.7554		11.083	12.8132		1.08128	2.37731			1.08175	0.810306		1.10753	13.494		1.08123	2.10908
	1.13237	0.789217		1.10836	13.4791		1.08214	0.436083			1.97682	26.7696		11.0838	12.7884		1.08211	2.37669			1.08258	0.809608		1.10836	13.4791		1.08206	2.10027
	1.1332	0.786008		1.10919	13.4413		1.08297	0.435379			1.97765	26.7281		11.0847	12.7733		1.08294	2.37473			1.08341	0.808658		1.10919	13.4413		1.08289	2.0894
	1.13403	0.789207		1.11003	13.4117		1.0838	0.434771			1.97848	26.7325		11.0855	12.7553		1.08377	2.3656			1.08425	0.807902		1.11003	13.4117		1.08372	2.10956
	1.13486	0.788318		1.11086	13.3667		1.08463	0.433177			1.97931	26.7461		11.0863	12.7784		1.08461	2.36089			1.08508	0.807		1.11086	13.3667		1.08456	2.09318
	1.13568	0.788372		1.11169	13.3253		1.08546	0.432112			1.98015	26.7603		11.0871	12.7862		1.08544	2.35489			1.08591	0.805672		1.11169	13.3253		1.08539	2.0787
	1.13651	0.789705		1.11252	13.2975		1.0863	0.430568			1.98098	26.777		11.088	12.8121		1.08627	2.35472			1.08674	0.803815		1.11252	13.2975		1.08622	2.07696
	1.13734	0.788393		1.11335	13.2681		1.08713	0.429888			1.98181	26.7696		11.0888	12.8161		1.0871	2.35235			1.08757	0.803019		1.11335	13.2681		1.08705	2.07145
	1.13817	0.776641		1.11418	13.2749		1.08796	0.429281			1.98264	26.7634		11.0897	12.8072		1.08793	2.34876			1.08841	0.802064		1.11418	13.2749		1.08788	2.05193
	1.13899	0.77135		1.11502	13.266		1.08879	0.428463			1.98347	26.7665		11.0905	12.8062		1.08876	2.34585			1.08924	0.801083		1.11502	13.266		1.08871	2.05193
	1.13982	0.767057		1.11585	13.2653		1.08962	0.427792			1.9843	26.7287		11.0913	12.8027		1.08959	2.34393			1.09007	0.799657		1.11585	13.2653		1.08954	2.05886
	1.14065	0.763035		1.11668	13.2314		1.09045	0.427451			1.98514	26.7195		11.0921	12.8296		1.09042	2.34272			1.0909	0.798238		1.11668	13.2314		1.09038	2.06342
	1.14148	0.761679		1.11751	13.209		1.09129	0.427276			1.98597	26.6941		11.093	12.8585		1.09126	2.34668			1.09173	0.796446		1.11751	13.209		1.09121	2.07004
	1.1423	0.759771		1.11834	13.1999		1.09212	0.427097			1.9868	26.6749		11.0938	12.9219		1.09209	2.34835			1.09256	0.795677		1.11834	13.1999		1.09204	2.05854
	1.14313	0.758438		1.11918	13.179		1.09295	0.426379			1.98763	26.6458		11.0946	12.9621		1.09292	2.34843			1.0934	0.794672		1.11918	13.179		1.09287	2.06059
	1.14396	0.760292		1.12001	13.1417		1.09378	0.425199			1.98846	26.6056		11.0955	12.9633		1.09375	2.34768			1.09423	0.793605		1.12001	13.1417		1.0937	2.04469
	1.14479	0.769962		1.12084	13.1058		1.09461	0.424697			1.9893	26.5697		11.0963	12.9978		1.09458	2.34164			1.09506	0.792323		1.12084	13.1058		1.09453	2.02752
	1.14561	0.764758		1.12167	13.09		1.09544	0.423592			1.99013	26.5301		11.0971	13.0639		1.09541	2.34085			1.09589	0.790773		1.12167	13.09		1.09536	2.00643
	1.14644	0.766493		1.1225	13.068		1.09627	0.422982			1.99096	26.5252		11.098	13.0458		1.09624	2.33814			1.09672	0.789157		1.1225	13.068		1.0962	1.99934
	1.14727	0.766601		1.12333	13.0463		1.09711	0.421953			1.99179	26.5202		11.0988	13.0693		1.09708	2.33297			1.09756	0.787714		1.12333	13.0463		1.09703	1.99162
	1.1481	0.759815		1.12417	13.0381		1.09794	0.421624			1.99262	26.4522		11.0996	13.1104		1.09791	2.32884			1.09839	0.78651		1.12417	13.0381		1.09786	1.97336
	1.14892	0.757787		1.125	13.0239		1.09877	0.420864			1.99345	26.4008		11.1005	13.1227		1.09874	2.32605			1.09922	0.78488		1.125	13.0239		1.09869	1.96391
	1.14975	0.74842		1.12583	12.9974		1.0996	0.420369			1.99429	26.3971		11.1013	13.1511		1.09957	2.32222			1.10005	0.782958		1.12583	12.9974		1.09952	1.9625
	1.15058	0.756573		1.12666	12.98		1.10043	0.420036			1.99512	26.3643		11.1021	13.2348		1.1004	2.31726			1.10088	0.781741		1.12666	12.98		1.10035	1.97714
	1.15141	0.754459		1.12749	12.9711		1.10126	0.419654			1.99595	26.3309		11.103	13.3974		1.10123	2.31305			1.10171	0.780566		1.12749	12.9711		1.10118	1.98454
	1.15223	0.745059		1.12833	12.9441		1.1021	0.419318			1.99678	26.2938		11.1038	13.4597		1.10207	2.31009			1.10255	0.780167		1.12833	12.9441		1.10202	1.97588
	1.15306	0.737405		1.12916	12.9024		1.10293	0.419144			1.99761	26.2269		11.1046	13.3497		1.1029	2.3048			1.10338	0.779597		1.12916	12.9024		1.10285	1.96155
	1.15389	0.740896		1.12999	12.8776		1.10376	0.418921			1.99845	26.1651		11.1054	13.2844		1.10373	2.30613			1.10421	0.778897		1.12999	12.8776		1.10368	1.94266
	1.15472	0.737773		1.13082	12.846		1.10459	0.418711			1.99928	26.1521		11.1063	13.4048		1.10456	2.30634			1.10504	0.777274		1.13082	12.846		1.10451	1.93998
	1.15554	0.729165		1.13165	12.8077		1.10542	0.418518			2.00011	26.1341		11.1071	13.3315		1.10539	2.30225			1.10587	0.775673		1.13165	12.8077		1.10534	1.94533
	1.15637	0.71996		1.13248	12.7757		1.10625	0.418196			2.00094	26.0679		11.108	13.3656		1.10622	2.29742			1.10671	0.774547		1.13248	12.7757		1.10617	1.95494
	1.1572	0.716729		1.13332	12.7596		1.10708	0.41774			2.00177	26.0784		11.1088	13.4447		1.10705	2.29563			1.10754	0.77371		1.13332	12.7596		1.10701	1.97147
	1.15803	0.699762		1.13415	12.748		1.10791	0.417548			2.00261	26.1527		11.1096	13.3722		1.10789	2.29283			1.10837	0.772614		1.13415	12.748		1.10784	1.97352
	1.15885	0.684963		1.13498	12.7411		1.10875	0.417786			2.00344	26.1601		11.1104	13.4283		1.10872	2.28829			1.1092	0.771932		1.13498	12.7411		1.10867	1.96785
	1.15968	0.679444		1.13581	12.7271		1.10958	0.417843			2.00427	26.1211		11.1113	13.4693		1.10955	2.28658			1.11003	0.770829		1.13581	12.7271		1.1095	1.97194
	1.16051	0.669741		1.13664	12.6988		1.11041	0.41723			2.0051	26.1211		11.1121	13.5668		1.11038	2.28237			1.11086	0.769373		1.13664	12.6988		1.11033	1.9732
	1.16134	0.659495		1.13748	12.6822		1.11124	0.416192			2.00593	26.1453		11.1129	13.663		1.11121	2.27504			1.1117	0.768339		1.13748	12.6822		1.11116	1.9625
	1.16216	0.659821		1.13831	12.6616		1.11207	0.415351			2.00677	26.1552		11.1138	13.5644		1.11204	2.27137			1.11253	0.767183		1.13831	12.6616		1.11199	1.94958
	1.16299	0.660352		1.13914	12.6355		1.1129	0.414755			2.0076	26.1576		11.1146	13.5305		1.11288	2.2682			1.11336	0.765956		1.13914	12.6355		1.11282	1.94455
	1.16382	0.66561		1.13997	12.6161		1.11374	0.414138			2.00843	26.1446		11.1154	13.5281		1.11371	2.26595			1.11419	0.763948		1.13997	12.6161		1.11366	1.94707
	1.16465	0.659354		1.1408	12.6042		1.11457	0.413187			2.00926	26.1341		11.1163	13.5301		1.11454	2.26645			1.11502	0.762679		1.1408	12.6042		1.11449	1.95179
	1.16547	0.656817		1.14163	12.6056		1.1154	0.412629			2.01009	26.1378		11.1171	13.5694		1.11537	2.26675			1.11586	0.762091		1.14163	12.6056		1.11532	1.97068
	1.1663	0.65093		1.14247	12.5921		1.11623	0.412184			2.01092	26.1026		11.1179	13.7483		1.1162	2.26099			1.11669	0.75997		1.14247	12.5921		1.11615	1.97304
	1.16713	0.64526		1.1433	12.5614		1.11706	0.411606			2.01176	26.0877		11.1188	13.9271		1.11703	2.2587			1.11752	0.758432		1.1433	12.5614		1.11698	1.96879
	1.16796	0.643222		1.14413	12.5556		1.11789	0.411073			2.01259	26.079		11.1196	13.9954		1.11786	2.2607			1.11835	0.757677		1.14413	12.5556		1.11781	1.95683
	1.16878	0.635763		1.14496	12.5635		1.11872	0.410343			2.01342	26.0821		11.1204	14.0001		1.11869	2.2617			1.11918	0.756318		1.14496	12.5635		1.11864	1.94596
	1.16961	0.634548		1.14579	12.5619		1.11956	0.409679			2.01425	26.0345		11.1213	13.978		1.11953	2.25891			1.12001	0.755072		1.14579	12.5619		1.11948	1.94203
	1.17044	0.635752		1.14663	12.5586		1.12039	0.409593			2.01508	25.9454		11.1221	13.9698		1.12036	2.25999			1.12085	0.754371		1.14663	12.5586		1.12031	1.93494
	1.17127	0.637378		1.14746	12.5593		1.12122	0.409954			2.01592	25.9145		11.1229	13.9389		1.12119	2.25737			1.12168	0.75182		1.14746	12.5593		1.12114	1.92313
	1.17209	0.640869		1.14829	12.5738		1.12205	0.409787			2.01675	25.9132		11.1238	13.9526		1.12202	2.25458			1.12251	0.75054		1.14829	12.5738		1.12197	1.92266
	1.17292	0.629138		1.14912	12.5868		1.12288	0.408984			2.01758	25.9392		11.1246	14.0012		1.12285	2.25128			1.12334	0.749268		1.14912	12.5868		1.1228	1.92439
	1.17375	0.624531		1.14995	12.5708		1.12371	0.408111			2.01841	25.899		11.1254	13.9692		1.12368	2.24791			1.12417	0.747718		1.14995	12.5708		1.12363	1.9225
	1.17458	0.616508		1.15078	12.5338		1.12454	0.407084			2.01924	25.8631		11.1263	14.0268		1.12451	2.24457			1.12501	0.746273		1.15078	12.5338		1.12447	1.93699
	1.1754	0.608875		1.15162	12.5208		1.12538	0.406604			2.02007	25.8396		11.1271	14.0773		1.12535	2.24266			1.12584	0.744452		1.15162	12.5208		1.1253	1.94014
	1.17623	0.606501		1.15245	12.5054		1.12621	0.406589			2.02091	25.8111		11.1279	14.1371		1.12618	2.23978			1.12667	0.742795		1.15245	12.5054		1.12613	1.93038
	1.17706	0.606349		1.15328	12.4898		1.12704	0.405938			2.02174	25.7492		11.1288	14.1526		1.12701	2.24012			1.1275	0.741839		1.15328	12.4898		1.12696	1.92943
	1.17789	0.598153		1.15411	12.4731		1.12787	0.405932			2.02257	25.6799		11.1296	14.1713		1.12784	2.24095			1.12833	0.740988		1.15411	12.4731		1.12779	1.93809
	1.17871	0.590195		1.15494	12.4546		1.1287	0.405715			2.0234	25.6286		11.1304	14.1846		1.12867	2.24078			1.12916	0.739297		1.15494	12.4546		1.12862	1.94722
	1.17954	0.59439		1.15578	12.4256		1.12953	0.405358			2.02423	25.5692		11.1312	14.2624		1.1295	2.23757			1.13	0.737318		1.15578	12.4256		1.12945	1.96501
	1.18037	0.592081		1.15661	12.4037		1.13037	0.404904			2.02507	25.5166		11.1321	14.294		1.13034	2.23303			1.13083	0.735384		1.15661	12.4037		1.13028	1.97383
	1.1812	0.592775		1.15744	12.3722		1.1312	0.404056			2.0259	25.5147		11.1329	14.2291		1.13117	2.22845			1.13166	0.734461		1.15744	12.3722		1.13112	1.97147
	1.18202	0.590704		1.15827	12.3581		1.13203	0.40324			2.02673	25.4875		11.1337	14.1919		1.132	2.22469			1.13249	0.733281		1.15827	12.3581		1.13195	1.96848
	1.18285	0.587809		1.1591	12.3349		1.13286	0.402565			2.02756	25.4516		11.1346	14.1946		1.13283	2.21915			1.13332	0.732225		1.1591	12.3349		1.13278	1.95809
	1.18368	0.584286		1.15993	12.321		1.13369	0.401785			2.02839	25.456		11.1354	14.1568		1.13366	2.21198			1.13416	0.730099		1.15993	12.321		1.13361	1.95226
	1.18451	0.575417		1.16077	12.3132		1.13452	0.400942			2.02922	25.4479		11.1362	14.2166		1.13449	2.20519			1.13499	0.728686		1.16077	12.3132		1.13444	1.94722
	1.18533	0.5752		1.1616	12.2918		1.13535	0.400504			2.03006	25.4479		11.1371	14.303		1.13532	2.20286			1.13582	0.727871		1.1616	12.2918		1.13527	1.93904
	1.18616	0.559979		1.16243	12.2677		1.13619	0.400081			2.03089	25.4362		11.1379	14.2492		1.13616	2.20111			1.13665	0.726689		1.16243	12.2677		1.1361	1.93526
	1.18699	0.560152		1.16326	12.2349		1.13702	0.399862			2.03172	25.4046		11.1387	14.2004		1.13699	2.19335			1.13748	0.724989		1.16326	12.2349		1.13694	1.94376
	1.18782	0.560846		1.16409	12.2052		1.13785	0.399258			2.03255	25.3749		11.1396	14.1769		1.13782	2.18985			1.13831	0.724139		1.16409	12.2052		1.13777	1.94533
	1.18864	0.55433		1.16493	12.1643		1.13868	0.398549			2.03338	25.3588		11.1404	14.2399		1.13865	2.19006			1.13915	0.723708		1.16493	12.1643		1.1386	1.94014
	1.18947	0.552205		1.16576	12.1344		1.13951	0.397559			2.03422	25.3594		11.1412	14.1931		1.13948	2.1874			1.13998	0.722846		1.16576	12.1344		1.13943	1.93604
	1.1903	0.552801		1.16659	12.1223		1.14034	0.396776			2.03505	25.3798		11.1421	14.263		1.14031	2.18414			1.14081	0.722647		1.16659	12.1223		1.14026	1.93006
	1.19113	0.55858		1.16742	12.119		1.14118	0.396175			2.03588	25.3774		11.1429	14.2825		1.14115	2.1841			1.14164	0.722626		1.16742	12.119		1.14109	1.92376
	1.19195	0.549603		1.16825	12.09		1.14201	0.395421			2.03671	25.36		11.1437	14.2725		1.14198	2.1851			1.14247	0.722081		1.16825	12.09		1.14193	1.91069
	1.19278	0.543857		1.16908	12.0465		1.14284	0.39448			2.03754	25.3904		11.1446	14.0976		1.14281	2.18302			1.14331	0.721396		1.16908	12.0465		1.14276	1.90266
	1.19361	0.544919		1.16992	12.0206		1.14367	0.39388			2.03837	25.4263		11.1454	14.0224		1.14364	2.17944			1.14414	0.720683		1.16992	12.0206		1.14359	1.90424
	1.19444	0.550828		1.17075	12.0227		1.1445	0.393311			2.03921	25.4386		11.1462	14.1219		1.14447	2.1811			1.14497	0.719686		1.17075	12.0227		1.14442	1.91164
	1.19526	0.552574		1.17158	12.013		1.14533	0.392381			2.04004	25.456		11.1471	14.2493		1.1453	2.17656			1.1458	0.718488		1.17158	12.013		1.14525	1.91416
	1.19609	0.549505		1.17241	11.9963		1.14616	0.39201			2.04087	25.3996		11.1479	14.3119		1.14613	2.17735			1.14663	0.718077		1.17241	11.9963		1.14608	1.91431
	1.19692	0.551641		1.17325	11.9768		1.147	0.3915			2.0417	25.3625		11.1487	14.4009		1.14697	2.17685			1.14746	0.717652		1.17325	11.9768		1.14691	1.90251
	1.19775	0.557854		1.17408	11.9547		1.14783	0.391064			2.04253	25.3582		11.1495	14.4328		1.1478	2.17402			1.1483	0.716478		1.17408	11.9547		1.14775	1.8833
	1.19857	0.562591		1.17491	11.923		1.14866	0.390573			2.04337	25.2932		11.1504	14.4275		1.14863	2.16985			1.14913	0.715052		1.17491	11.923		1.14858	1.88078
	1.1994	0.565725		1.17574	11.8879		1.14949	0.389983			2.0442	25.2072		11.1512	14.4754		1.14946	2.16543			1.14996	0.714113		1.17574	11.8879		1.14941	1.88755
	1.20023	0.569172		1.17657	11.843		1.15032	0.389331			2.04503	25.1769		11.152	14.4515		1.15029	2.16689			1.15079	0.713192		1.17657	11.843		1.15024	1.89148
	1.20106	0.567069		1.1774	11.7861		1.15115	0.388904			2.04586	25.1787		11.1529	14.463		1.15112	2.16543			1.15162	0.71166		1.1774	11.7861		1.15107	1.88991
	1.20188	0.564207		1.17824	11.7377		1.15199	0.388843			2.04669	25.1534		11.1537	14.5104		1.15195	2.16622			1.15246	0.710613		1.17824	11.7377		1.1519	1.89605
	1.20271	0.563676		1.17907	11.7024		1.15282	0.389137			2.04752	25.1002		11.1545	14.6537		1.15278	2.16881			1.15329	0.709873		1.17907	11.7024		1.15273	1.89967
	1.20354	0.568077		1.1799	11.6903		1.15365	0.388839			2.04836	25.05		11.1554	14.7454		1.15362	2.1681			1.15412	0.709063		1.1799	11.6903		1.15356	1.90156
	1.20437	0.569422		1.18073	11.6716		1.15448	0.387925			2.04919	25.0197		11.1562	14.7518		1.15445	2.16577			1.15495	0.708515		1.18073	11.6716		1.1544	1.90802
	1.20519	0.570137		1.18156	11.6406		1.15531	0.387139			2.05002	25.0197		11.157	14.7583		1.15528	2.16477			1.15578	0.708095		1.18156	11.6406		1.15523	1.90613
	1.20602	0.572523		1.1824	11.6109		1.15614	0.386812			2.05085	25.0401		11.1579	14.7806		1.15611	2.16397			1.15661	0.706842		1.1824	11.6109		1.15606	1.89951
	1.20685	0.573943		1.18323	11.5714		1.15697	0.386392			2.05168	25.0135		11.1587	14.7949		1.15694	2.16189			1.15745	0.705292		1.18323	11.5714		1.15689	1.88582
	1.20768	0.57725		1.18406	11.5387		1.1578	0.385642			2.05252	24.9535		11.1595	14.6663		1.15777	2.16402			1.15828	0.705139		1.18406	11.5387		1.15772	1.88093
	1.2085	0.581218		1.18489	11.5229		1.15864	0.38497			2.05335	24.9232		11.1604	14.6247		1.15861	2.16326			1.15911	0.704853		1.18489	11.5229		1.15855	1.88645
	1.20933	0.577987		1.18572	11.4953		1.15947	0.384322			2.05418	24.8855		11.1612	14.5069		1.15944	2.15597			1.15994	0.703524		1.18572	11.4953		1.15939	1.88708
	1.21016	0.573498		1.18655	11.4593		1.1603	0.383645			2.05501	24.8712		11.162	14.4901		1.16027	2.14901			1.16077	0.702609		1.18655	11.4593		1.16022	1.88755
	1.21099	0.567763		1.18739	11.425		1.16113	0.383043			2.05584	24.8904		11.1629	14.4781		1.1611	2.14726			1.16161	0.701338		1.18739	11.425		1.16105	1.88755
	1.21181	0.555642		1.18822	11.3834		1.16196	0.382237			2.05667	24.896		11.1637	14.4949		1.16193	2.14393			1.16244	0.699598		1.18822	11.3834		1.16188	1.89463
	1.21264	0.550915		1.18905	11.3415		1.16279	0.381403			2.05751	24.831		11.1645	14.4125		1.16276	2.13784			1.16327	0.699154		1.18905	11.3415		1.16271	1.90928
	1.21347	0.54506		1.18988	11.2913		1.16362	0.380649			2.05834	24.7772		11.1654	14.5647		1.16359	2.13401			1.1641	0.69809		1.18988	11.2913		1.16354	1.91542
	1.2143	0.543824		1.19071	11.2447		1.16446	0.37969			2.05917	24.7796		11.1662	14.5034		1.16443	2.13497			1.16493	0.696446		1.19071	11.2447		1.16437	1.91573
	1.21512	0.547023		1.19155	11.2171		1.16529	0.378971			2.06	24.8223		11.167	14.5605		1.16526	2.13288			1.16577	0.695342		1.19155	11.2171		1.16521	1.91494
	1.21595	0.54635		1.19238	11.2038		1.16612	0.378786			2.06083	24.8644		11.1678	14.4711		1.16609	2.12909			1.1666	0.693858		1.19238	11.2038		1.16604	1.90109
	1.21678	0.551858		1.19321	11.1879		1.16695	0.378244			2.06167	24.8743		11.1687	14.3845		1.16692	2.1263			1.16743	0.692375		1.19321	11.1879		1.16687	1.88566
	1.21761	0.547879		1.19404	11.1676		1.16778	0.377007			2.0625	24.8657		11.1695	14.2994		1.16775	2.12305			1.16826	0.691682		1.19404	11.1676		1.1677	1.88944
	1.21843	0.541352		1.19487	11.1523		1.16861	0.376335			2.06333	24.8805		11.1703	14.3595		1.16858	2.11976			1.16909	0.690958		1.19487	11.1523		1.16853	1.88692
	1.21926	0.539683		1.1957	11.1222		1.16945	0.375947			2.06416	24.9127		11.1712	14.3068		1.16941	2.11717			1.16993	0.68983		1.1957	11.1222		1.16936	1.87054
	1.22009	0.545732		1.19654	11.0854		1.17028	0.375772			2.06499	24.9114		11.172	14.2829		1.17025	2.1143			1.17076	0.688721		1.19654	11.0854		1.17019	1.85275
	1.22092	0.550459		1.19737	11.0517		1.17111	0.375447			2.06583	24.9387		11.1728	14.2991		1.17108	2.11246			1.17159	0.687669		1.19737	11.0517		1.17102	1.83827
	1.22174	0.552584		1.1982	11.0187		1.17194	0.374748			2.06666	24.9523		11.1737	14.3864		1.17191	2.11159			1.17242	0.686685		1.1982	11.0187		1.17186	1.83275
	1.22257	0.552964		1.19903	10.9859		1.17277	0.37437			2.06749	24.9319		11.1745	14.4639		1.17274	2.11084			1.17325	0.685854		1.19903	10.9859		1.17269	1.82693
	1.2234	0.558645		1.19986	10.9658		1.1736	0.374246			2.06832	24.9393		11.1753	14.4994		1.17357	2.1125			1.17408	0.68509		1.19986	10.9658		1.17352	1.81591
	1.22423	0.562819		1.2007	10.9504		1.17443	0.37397			2.06915	24.9894		11.1762	14.5605		1.1744	2.10892			1.17492	0.684544		1.2007	10.9504		1.17435	1.81055
	1.22505	0.56759		1.20153	10.9069		1.17527	0.373318			2.06998	25.0271		11.177	14.7513		1.17524	2.108			1.17575	0.684336		1.20153	10.9069		1.17518	1.81307
	1.22588	0.577499		1.20236	10.8638		1.1761	0.373087			2.07082	25.0457		11.1778	14.7432		1.17607	2.10813			1.17658	0.684142		1.20236	10.8638		1.17601	1.81323
	1.22671	0.583559		1.20319	10.8296		1.17693	0.372811			2.07165	25.0661		11.1787	14.6821		1.1769	2.10575			1.17741	0.682657		1.20319	10.8296		1.17684	1.81071
	1.22754	0.585197		1.20402	10.828		1.17776	0.371879			2.07248	25.0519		11.1795	14.6619		1.17773	2.09833			1.17824	0.681423		1.20402	10.828		1.17768	1.80835
	1.22836	0.590444		1.20485	10.8395		1.17859	0.371214			2.07331	25.0841		11.1803	14.6369		1.17856	2.09629			1.17908	0.68096		1.20485	10.8395		1.17851	1.8041
	1.22919	0.588774		1.20569	10.8349		1.17942	0.371369			2.07414	25.1224		11.1812	14.6147		1.17939	2.09383			1.17991	0.679353		1.20569	10.8349		1.17934	1.79685
	1.23002	0.587235		1.20652	10.8278		1.18026	0.371394			2.07498	25.1138		11.182	14.5075		1.18022	2.09342			1.18074	0.677327		1.20652	10.8278		1.18017	1.78741
	1.23085	0.587387		1.20735	10.8094		1.18109	0.370919			2.07581	25.1076		11.1828	14.6221		1.18105	2.0935			1.18157	0.676002		1.20735	10.8094		1.181	1.78016
	1.23167	0.594011		1.20818	10.7944		1.18192	0.370827			2.07664	25.0989		11.1837	14.6634		1.18189	2.09204			1.1824	0.67495		1.20818	10.7944		1.18183	1.78174
	1.2325	0.598716		1.20901	10.778		1.18275	0.370935			2.07747	25.0927		11.1845	14.6328		1.18272	2.08937			1.18323	0.674034		1.20901	10.778		1.18267	1.77812
	1.23333	0.592081		1.20985	10.7589		1.18358	0.370258			2.0783	25.1026		11.1853	14.5478		1.18355	2.08575			1.18407	0.672616		1.20985	10.7589		1.1835	1.76442
	1.23416	0.596038		1.21068	10.7444		1.18441	0.369361			2.07913	25.0766		11.1861	14.6933		1.18438	2.08362			1.1849	0.671647		1.21068	10.7444		1.18433	1.7534
	1.23498	0.59541		1.21151	10.7176		1.18524	0.368639			2.07997	25.0172		11.187	14.713		1.18521	2.08141			1.18573	0.671079		1.21151	10.7176		1.18516	1.74001
	1.23581	0.590466		1.21234	10.6732		1.18608	0.36795			2.0808	24.9894		11.1878	14.7613		1.18604	2.07562			1.18656	0.670894		1.21234	10.6732		1.18599	1.73041
	1.23664	0.581749		1.21317	10.6305		1.18691	0.367504			2.08163	24.9801		11.1886	14.8619		1.18687	2.0725			1.18739	0.669889		1.21317	10.6305		1.18682	1.73482
	1.23747	0.576534		1.214	10.6134		1.18774	0.366849			2.08246	25.0123		11.1895	14.7827		1.18771	2.06691			1.18823	0.66872		1.214	10.6134		1.18765	1.73072
	1.23829	0.577553		1.21484	10.6041		1.18857	0.36667			2.08329	25.076		11.1903	14.7494		1.18854	2.06183			1.18906	0.667658		1.21484	10.6041		1.18849	1.72569
	1.23912	0.578811		1.21567	10.574		1.1894	0.366543			2.08413	25.1292		11.1911	14.6382		1.18937	2.05953			1.18989	0.666567		1.21567	10.574		1.18932	1.72947
	1.23995	0.579147		1.2165	10.548		1.19023	0.366134			2.08496	25.1565		11.192	14.638		1.1902	2.05578			1.19072	0.665663		1.2165	10.548		1.19015	1.72112
	1.24078	0.575818		1.21733	10.5259		1.19107	0.365537			2.08579	25.1899		11.1928	14.6425		1.19103	2.05266			1.19155	0.664248		1.21733	10.5259		1.19098	1.70852
	1.2416	0.570929		1.21816	10.5087		1.1919	0.364837			2.08662	25.18		11.1936	14.6299		1.19186	2.04778			1.19238	0.662433		1.21816	10.5087		1.19181	1.69986
	1.24243	0.569758		1.219	10.512		1.19273	0.363759			2.08745	25.1701		11.1945	14.6315		1.1927	2.04349			1.19322	0.661649		1.219	10.512		1.19264	1.70065
	1.24326	0.57519		1.21983	10.5144		1.19356	0.362754			2.08828	25.1831		11.1953	14.6446		1.19353	2.03907			1.19405	0.660801		1.21983	10.5144		1.19347	1.69845
	1.24409	0.582204		1.22066	10.4976		1.19439	0.361903			2.08912	25.2078		11.1961	14.4983		1.19436	2.03574			1.19488	0.659707		1.22066	10.4976		1.1943	1.68727
	1.24491	0.575927		1.22149	10.4775		1.19522	0.361081			2.08995	25.2542		11.197	14.3416		1.19519	2.0382			1.19571	0.658803		1.22149	10.4775		1.19514	1.67625
	1.24574	0.573802		1.22232	10.4602		1.19605	0.360641			2.09078	25.3006		11.1978	14.3557		1.19602	2.03824			1.19654	0.657664		1.22232	10.4602		1.19597	1.66948
	1.24657	0.569606		1.22315	10.4492		1.19688	0.36008			2.09161	25.2975		11.1986	14.3121		1.19685	2.03407			1.19738	0.656153		1.22315	10.4492		1.1968	1.66396
	1.2474	0.5645		1.22399	10.44		1.19772	0.359589			2.09245	25.2542		11.1995	14.2847		1.19768	2.02957			1.19821	0.654685		1.22399	10.44		1.19763	1.65987
	1.24822	0.572631		1.22482	10.4274		1.19855	0.359388			2.09328	25.2351		11.2003	14.3524		1.19852	2.02657			1.19904	0.65332		1.22482	10.4274		1.19846	1.65704
	1.24905	0.576957		1.22565	10.4146		1.19938	0.359251			2.09411	25.2691		11.2011	14.3866		1.19935	2.02494			1.19987	0.652031		1.22565	10.4146		1.19929	1.64901
	1.24988	0.568598		1.22648	10.3993		1.20021	0.359219			2.09494	25.3248		11.202	14.2917		1.20018	2.02578			1.2007	0.650819		1.22648	10.3993		1.20013	1.64129
	1.25071	0.57107		1.22731	10.3829		1.20104	0.359381			2.09577	25.3712		11.2028	14.2183		1.20101	2.02824			1.20154	0.649838		1.22731	10.3829		1.20096	1.64129
	1.25153	0.571807		1.22815	10.361		1.20187	0.359314			2.0966	25.3477		11.2036	14.1711		1.20184	2.02473			1.20237	0.648101		1.22815	10.361		1.20179	1.63987
	1.25236	0.572317		1.22898	10.3215		1.20271	0.359212			2.09744	25.3136		11.2044	14.133		1.20267	2.01907			1.2032	0.646489		1.22898	10.3215		1.20262	1.62759
	1.25319	0.571091		1.22981	10.3018		1.20354	0.358763			2.09827	25.344		11.2053	14.1294		1.2035	2.01544			1.20403	0.645972		1.22981	10.3018		1.20345	1.60744
	1.25402	0.572078		1.23064	10.2868		1.20437	0.358384			2.0991	25.3613		11.2061	14.2042		1.20434	2.01398			1.20486	0.645254		1.23064	10.2868		1.20428	1.58398
	1.25484	0.57262		1.23147	10.2702		1.2052	0.358065			2.09993	25.3384		11.207	14.12		1.20517	2.0134			1.20569	0.644639		1.23147	10.2702		1.20511	1.57658
	1.25567	0.574691		1.2323	10.2617		1.20603	0.357745			2.10076	25.2784		11.2078	14.1745		1.206	2.01023			1.20653	0.64441		1.2323	10.2617		1.20595	1.58051
	1.2565	0.573292		1.23314	10.2416		1.20686	0.357531			2.1016	25.2357		11.2086	14.2085		1.20683	2.00748			1.20736	0.6439		1.23314	10.2416		1.20678	1.57862
	1.25733	0.571352		1.23397	10.2306		1.20769	0.357421			2.10243	25.1992		11.2094	14.294		1.20766	2.00615			1.20819	0.643255		1.23397	10.2306		1.20761	1.58209
	1.25815	0.568912		1.2348	10.207		1.20853	0.357352			2.10326	25.167		11.2103	14.3181		1.20849	2.00427			1.20902	0.642689		1.2348	10.207		1.20844	1.58398
	1.25898	0.565942		1.23563	10.1777		1.20936	0.357234			2.10409	25.1614		11.2111	14.2739		1.20932	2.00156			1.20985	0.641788		1.23563	10.1777		1.20927	1.57201
	1.25981	0.558331		1.23646	10.1598		1.21019	0.356743			2.10492	25.1218		11.2119	14.2812		1.21016	1.9994			1.21069	0.640097		1.23646	10.1598		1.2101	1.55973
	1.26063	0.570658		1.2373	10.1585		1.21102	0.355849			2.10575	25.0698		11.2128	14.4013		1.21099	1.99669			1.21152	0.63864		1.2373	10.1585		1.21093	1.56209
	1.26146	0.57069		1.23813	10.1732		1.21185	0.354855			2.10659	25.0556		11.2136	14.3579		1.21182	1.99352			1.21235	0.637759		1.23813	10.1732		1.21176	1.55989
	1.26229	0.56927		1.23896	10.1714		1.21268	0.353442			2.10742	25.0358		11.2144	14.2052		1.21265	1.99123			1.21318	0.636843		1.23896	10.1714		1.2126	1.55705
	1.26312	0.564326		1.23979	10.1666		1.21351	0.352302			2.10825	25.0049		11.2153	14.1618		1.21348	1.98902			1.21401	0.635733		1.23979	10.1666		1.21343	1.54682
	1.26395	0.567633		1.24062	10.1671		1.21435	0.351839			2.10908	25.0426		11.2161	14.2112		1.21431	1.98739			1.21484	0.634367		1.24062	10.1671		1.21426	1.53832
	1.26477	0.558851		1.24145	10.1569		1.21518	0.351415			2.10991	24.9956		11.2169	14.2906		1.21514	1.98252			1.21568	0.633499		1.24145	10.1569		1.21509	1.53265
	1.2656	0.562754		1.24229	10.1329		1.21601	0.350472			2.11075	24.904		11.2178	14.2135		1.21598	1.97797			1.21651	0.632831		1.24229	10.1329		1.21592	1.52682
	1.26643	0.554981		1.24312	10.1151		1.21684	0.350198			2.11158	24.826		11.2186	14.0581		1.21681	1.97443			1.21734	0.631609		1.24312	10.1151		1.21675	1.5169
	1.26726	0.54145		1.24395	10.0958		1.21767	0.350009			2.11241	24.8056		11.2194	14.0314		1.21764	1.97022			1.21817	0.629952		1.24395	10.0958		1.21758	1.51123
	1.26808	0.54647		1.24478	10.0696		1.2185	0.349124			2.11324	24.7716		11.2203	13.9441		1.21847	1.96676			1.219	0.628516		1.24478	10.0696		1.21842	1.51281
	1.26891	0.539672		1.24561	10.0404		1.21934	0.348945			2.11407	24.7233		11.2211	14.0093		1.2193	1.96851			1.21984	0.627066		1.24561	10.0404		1.21925	1.51706
	1.26974	0.541797		1.24645	10.0096		1.22017	0.348673			2.1149	24.7011		11.2219	13.9934		1.22013	1.97139			1.22067	0.625792		1.24645	10.0096		1.22008	1.51533
	1.27056	0.533666		1.24728	9.99704		1.221	0.347825			2.11574	24.6324		11.2227	14.1323		1.22097	1.97126			1.2215	0.625444		1.24728	9.99704		1.22091	1.51911
	1.27139	0.53565		1.24811	9.98003		1.22183	0.347239			2.11657	24.6014		11.2236	14.1448		1.2218	1.96706			1.22233	0.625363		1.24811	9.98003		1.22174	1.53769
	1.27222	0.541504		1.24894	9.96644		1.22266	0.346647			2.1174	24.5946		11.2244	14.0569		1.22263	1.96222			1.22316	0.623855		1.24894	9.96644		1.22257	1.55753
	1.27305	0.544518		1.24977	9.93331		1.22349	0.346067			2.11823	24.5866		11.2253	13.9354		1.22346	1.95926			1.22399	0.621465		1.24977	9.93331		1.22341	1.56461
	1.27388	0.538891		1.2506	9.88793		1.22433	0.345046			2.11906	24.5779		11.2261	13.9754		1.22429	1.95751			1.22483	0.619747		1.2506	9.88793		1.22424	1.56918
	1.2747	0.543889		1.25144	9.86418		1.22516	0.343901			2.1199	24.581		11.2269	14.0168		1.22512	1.95605			1.22566	0.618525		1.25144	9.86418		1.22507	1.57327
	1.27553	0.544659		1.25227	9.86028		1.22599	0.343423			2.12073	24.5464		11.2277	13.9683		1.22595	1.95451			1.22649	0.617249		1.25227	9.86028		1.2259	1.58807
	1.27636	0.540073		1.2531	9.85425		1.22682	0.342861			2.12156	24.5631		11.2286	13.9301		1.22679	1.95264			1.22732	0.61528		1.2531	9.85425		1.22673	1.60051
	1.27719	0.551576		1.25393	9.83518		1.22765	0.342276			2.12239	24.5686		11.2294	13.8701		1.22762	1.9533			1.22815	0.612792		1.25393	9.83518		1.22756	1.60193
	1.27801	0.551674		1.25476	9.82208		1.22848	0.342			2.12322	24.5816		11.2302	13.6411		1.22845	1.95576			1.22898	0.611251		1.25476	9.82208		1.22839	1.59799
	1.27884	0.555002		1.2556	9.80578		1.22931	0.341474			2.12405	24.5563		11.2311	13.6743		1.22928	1.95822			1.22982	0.610657		1.2556	9.80578		1.22923	1.58996
	1.27967	0.545526		1.25643	9.78576		1.23015	0.340294			2.12489	24.5365		11.2319	13.6634		1.23011	1.95743			1.23065	0.610398		1.25643	9.78576		1.23006	1.57894
	1.28049	0.533579		1.25726	9.78095		1.23098	0.339387			2.12572	24.5235		11.2327	13.7642		1.23094	1.9533			1.23148	0.610451		1.25726	9.78095		1.23089	1.57091
	1.28132	0.52831		1.25809	9.77675		1.23181	0.339155			2.12655	24.495		11.2336	13.7271		1.23177	1.95134			1.23231	0.610542		1.25809	9.77675		1.23172	1.57311
	1.28215	0.530738		1.25892	9.75443		1.23264	0.338949			2.12738	24.4406		11.2344	13.7742		1.23261	1.95151			1.23314	0.610309		1.25892	9.75443		1.23255	1.57642
	1.28298	0.539824		1.25975	9.719		1.23347	0.33872			2.12821	24.3849		11.2352	13.7717		1.23344	1.95072			1.23398	0.609566		1.25975	9.719		1.23338	1.57012
	1.28381	0.539412		1.26059	9.68043		1.2343	0.338593			2.12905	24.3218		11.2361	13.788		1.23427	1.95055			1.23481	0.608393		1.26059	9.68043		1.23421	1.56729
	1.28463	0.533915		1.26142	9.63324		1.23513	0.337916			2.12988	24.2357		11.2369	13.7526		1.2351	1.95022			1.23564	0.607047		1.26142	9.63324		1.23504	1.56792
	1.28546	0.523127		1.26225	9.58997		1.23597	0.336958			2.13071	24.2104		11.2377	13.6268		1.23593	1.94755			1.23647	0.605426		1.26225	9.58997		1.23588	1.56414
	1.28629	0.531324		1.26308	9.55289		1.2368	0.336502			2.13154	24.1788		11.2386	13.81		1.23676	1.94259			1.2373	0.60453		1.26308	9.55289		1.23671	1.55863
	1.28712	0.534761		1.26391	9.52225		1.23763	0.336234			2.13237	24.1695		11.2394	13.8643		1.23759	1.93922			1.23813	0.604145		1.26391	9.52225		1.23754	1.55249
	1.28794	0.535628		1.26475	9.50526		1.23846	0.336026			2.1332	24.1943		11.2402	13.8493		1.23843	1.93972			1.23897	0.603725		1.26475	9.50526		1.23837	1.54824
	1.28877	0.544377		1.26558	9.49106		1.23929	0.335568			2.13404	24.2364		11.241	13.865		1.23926	1.94197			1.2398	0.603993		1.26558	9.49106		1.2392	1.55894
	1.2896	0.548833		1.26641	9.47757		1.24012	0.334792			2.13487	24.2339		11.2419	13.8257		1.24009	1.94155			1.24063	0.603406		1.26641	9.47757		1.24003	1.57248
	1.29042	0.545917		1.26724	9.44798		1.24096	0.334209			2.1357	24.2568		11.2427	13.927		1.24092	1.93559			1.24146	0.602135		1.26724	9.44798		1.24087	1.57563
	1.29125	0.54609		1.26807	9.41426		1.24179	0.333355			2.13653	24.2147		11.2436	14.0968		1.24175	1.92834			1.24229	0.601206		1.26807	9.41426		1.2417	1.57957
	1.29208	0.542415		1.2689	9.39453		1.24262	0.332264			2.13736	24.1367		11.2444	14.2723		1.24258	1.92442			1.24313	0.600278		1.2689	9.39453		1.24253	1.57957
	1.29291	0.535498		1.26974	9.37838		1.24345	0.331365			2.1382	24.112		11.2452	14.3588		1.24341	1.923			1.24396	0.599531		1.26974	9.37838		1.24336	1.57154
	1.29374	0.527724		1.27057	9.37066		1.24428	0.330609			2.13903	24.0903		11.246	14.3954		1.24425	1.92371			1.24479	0.598896		1.27057	9.37066		1.24419	1.56619
	1.29456	0.537796		1.2714	9.36308		1.24511	0.329821			2.13986	24.0823		11.2469	14.4127		1.24508	1.92334			1.24562	0.596982		1.2714	9.36308		1.24502	1.56776
	1.29539	0.533839		1.27223	9.35353		1.24594	0.328904			2.14069	24.0668		11.2477	14.3804		1.24591	1.92038			1.24645	0.595841		1.27223	9.35353		1.24585	1.57674
	1.29622	0.541309		1.27306	9.33868		1.24677	0.327876			2.14152	24.0829		11.2485	14.4444		1.24674	1.91771			1.24729	0.594636		1.27306	9.33868		1.24669	1.58067
	1.29705	0.543673		1.2739	9.32193		1.24761	0.327532			2.14235	24.0941		11.2494	14.3528		1.24757	1.91329			1.24812	0.593318		1.2739	9.32193		1.24752	1.58193
	1.29787	0.539596		1.27473	9.3059		1.24844	0.327305			2.14319	24.0736		11.2502	14.3002		1.2484	1.9085			1.24895	0.592023		1.27473	9.3059		1.24835	1.58477
	1.2987	0.538046		1.27556	9.28382		1.24927	0.326281			2.14402	24.0514		11.251	14.2295		1.24924	1.90767			1.24978	0.5915		1.27556	9.28382		1.24918	1.58162
	1.29953	0.542675		1.27639	9.26671		1.2501	0.324998			2.14485	24.0514		11.2519	14.2832		1.25007	1.90571			1.25061	0.591527		1.27639	9.26671		1.25001	1.56808
	1.30035	0.543445		1.27722	9.25782		1.25093	0.32444			2.14568	24.0538		11.2527	14.3075		1.2509	1.90504			1.25144	0.590667		1.27722	9.25782		1.25084	1.56477
	1.30118	0.550026		1.27806	9.24789		1.25176	0.32422			2.14651	24.0842		11.2535	14.2813		1.25173	1.90546			1.25228	0.589766		1.27806	9.24789		1.25167	1.57217
	1.30201	0.545407		1.27889	9.23032		1.25259	0.323784			2.14735	24.1095		11.2544	14.3053		1.25256	1.90462			1.25311	0.588695		1.27889	9.23032		1.2525	1.56934
	1.30284	0.539639		1.27972	9.2035		1.25343	0.323805			2.14818	24.0786		11.2552	14.371		1.25339	1.9025			1.25394	0.587144		1.27972	9.2035		1.25334	1.5643
	1.30367	0.541548		1.28055	9.18297		1.25426	0.324213			2.14901	24.0396		11.256	14.327		1.25422	1.90075			1.25477	0.586292		1.28055	9.18297		1.25417	1.56335
	1.30449	0.542838		1.28138	9.15903		1.25509	0.324349			2.14984	24.0507		11.2569	14.3493		1.25506	1.89971			1.2556	0.586019		1.28138	9.15903		1.255	1.56382
	1.30532	0.54325		1.28222	9.13022		1.25592	0.323659			2.15067	24.0266		11.2577	14.4872		1.25589	1.89758			1.25644	0.585579		1.28222	9.13022		1.25583	1.56272
	1.30615	0.548855		1.28305	9.10058		1.25675	0.322764			2.1515	24.0291		11.2585	14.5007		1.25672	1.89675			1.25727	0.584938		1.28305	9.10058		1.25666	1.56367
	1.30697	0.551598		1.28388	9.06172		1.25758	0.322379			2.15234	24.0538		11.2594	14.4844		1.25755	1.89771			1.2581	0.584386		1.28388	9.06172		1.25749	1.56918
	1.3078	0.544507		1.28471	9.0495		1.25842	0.321778			2.15317	24.0545		11.2602	14.6104		1.25838	1.89933			1.25893	0.583993		1.28471	9.0495		1.25832	1.58414
	1.30863	0.534815		1.28554	9.05222		1.25925	0.321347			2.154	24.0124		11.261	14.6218		1.25921	1.90067			1.25976	0.583276		1.28554	9.05222		1.25916	1.5802
	1.30946	0.52136		1.28637	9.05335		1.26008	0.321255			2.15483	23.9821		11.2619	14.6398		1.26004	1.89979			1.26059	0.58286		1.28637	9.05335		1.25999	1.56776
	1.31028	0.511299		1.28721	9.04647		1.26091	0.320924			2.15566	23.966		11.2627	14.709		1.26087	1.89904			1.26143	0.58257		1.28721	9.04647		1.26082	1.55942
	1.31111	0.509293		1.28804	9.02383		1.26174	0.320712			2.1565	23.9548		11.2635	14.6766		1.26171	1.89687			1.26226	0.581767		1.28804	9.02383		1.26165	1.55768
	1.31194	0.513283		1.28887	8.98389		1.26257	0.320547			2.15733	23.9425		11.2644	14.6004		1.26254	1.89446			1.26309	0.580751		1.28887	8.98389		1.26248	1.56603
	1.31277	0.513793		1.2897	8.95587		1.2634	0.319909			2.15816	23.9907		11.2652	14.7037		1.26337	1.89604			1.26392	0.578873		1.2897	8.95587		1.26331	1.55548
	1.3136	0.507537		1.29053	8.92917		1.26424	0.320039			2.15899	23.9579		11.266	14.775		1.2642	1.89587			1.26475	0.577575		1.29053	8.92917		1.26415	1.53721
	1.31442	0.499904		1.29137	8.9256		1.26507	0.319887			2.15982	23.9505		11.2668	14.8859		1.26503	1.89366			1.26559	0.578391		1.29137	8.9256		1.26498	1.53627
	1.31525	0.494765		1.2922	8.92204		1.2659	0.319305			2.16066	23.961		11.2677	14.9038		1.26586	1.89179			1.26642	0.578513		1.2922	8.92204		1.26581	1.52478
	1.31608	0.492196		1.29303	8.91359		1.26673	0.319654			2.16149	23.9066		11.2685	14.9865		1.2667	1.88916			1.26725	0.578012		1.29303	8.91359		1.26664	1.521
	1.3169	0.48813		1.29386	8.87942		1.26756	0.319669			2.16232	23.9097		11.2693	14.9261		1.26753	1.8885			1.26808	0.576799		1.29386	8.87942		1.26747	1.51533
	1.31773	0.486547		1.29469	8.84965		1.26839	0.319766			2.16315	23.9561		11.2702	14.9532		1.26836	1.88554			1.26891	0.575596		1.29469	8.84965		1.2683	1.50116
	1.31856	0.482048		1.29552	8.84587		1.26923	0.319327			2.16398	23.9728		11.271	15.069		1.26919	1.88012			1.26974	0.57502		1.29552	8.84587		1.26913	1.50258
	1.31939	0.477028		1.29636	8.83369		1.27006	0.318868			2.16481	23.909		11.2718	15.1118		1.27002	1.87454			1.27058	0.574011		1.29636	8.83369		1.26997	1.51249
	1.32021	0.473916		1.29719	8.81626		1.27089	0.31841			2.16565	23.8818		11.2727	15.1169		1.27085	1.86933			1.27141	0.572321		1.29719	8.81626		1.2708	1.51092
	1.32104	0.480573		1.29802	8.78397		1.27172	0.318528			2.16648	23.8503		11.2735	15.2333		1.27168	1.86728			1.27224	0.571079		1.29802	8.78397		1.27163	1.52651
	1.32187	0.489821		1.29885	8.75825		1.27255	0.318317			2.16731	23.7865		11.2743	15.2231		1.27252	1.8677			1.27307	0.569932		1.29885	8.75825		1.27246	1.5347
	1.3227	0.496012		1.29968	8.75224		1.27338	0.318052			2.16814	23.8496		11.2752	15.2534		1.27335	1.86724			1.2739	0.568337		1.29968	8.75224		1.27329	1.53721
	1.32353	0.493822		1.30052	8.7323		1.27421	0.317685			2.16897	23.914		11.276	15.2374		1.27418	1.8627			1.27474	0.566745		1.30052	8.7323		1.27412	1.52273
	1.32435	0.48053		1.30135	8.73307		1.27505	0.317505			2.16981	23.9202		11.2768	15.2332		1.27501	1.85966			1.27557	0.566071		1.30135	8.73307		1.27495	1.52226
	1.32518	0.474524		1.30218	8.73171		1.27588	0.316851			2.17064	23.9245		11.2777	15.2793		1.27584	1.85849			1.2764	0.564928		1.30218	8.73171		1.27579	1.52918
	1.32601	0.47139		1.30301	8.7346		1.27671	0.316794			2.17147	23.995		11.2785	15.2868		1.27667	1.85682			1.27723	0.563941		1.30301	8.7346		1.27662	1.51989
	1.32683	0.469189		1.30384	8.74185		1.27754	0.317253			2.1723	24.0124		11.2793	15.2949		1.2775	1.85753			1.27806	0.563375		1.30384	8.74185		1.27745	1.51816
	1.32766	0.468116		1.30467	8.74037		1.27837	0.317335			2.17313	24.0204		11.2802	15.2789		1.27834	1.85816			1.27889	0.562758		1.30467	8.74037		1.27828	1.52115
	1.32849	0.469645		1.30551	8.73713		1.2792	0.317249			2.17396	24.0347		11.281	15.3633		1.27917	1.85657			1.27973	0.561124		1.30551	8.73713		1.27911	1.5358
	1.32932	0.476193		1.30634	8.73136		1.28004	0.31685			2.1748	24.0464		11.2818	15.388		1.28	1.85503			1.28056	0.559524		1.30634	8.73136		1.27994	1.55485
	1.33014	0.476649		1.30717	8.7257		1.28087	0.316342			2.17563	23.9944		11.2827	15.3625		1.28083	1.85203			1.28139	0.557555		1.30717	8.7257		1.28077	1.55091
	1.33097	0.473981		1.308	8.71573		1.2817	0.316149			2.17646	23.9561		11.2835	15.3408		1.28166	1.84936			1.28222	0.556636		1.308	8.71573		1.28161	1.53721
	1.3318	0.468918		1.30883	8.69926		1.28253	0.315585			2.17729	23.9468		11.2843	15.2788		1.28249	1.85132			1.28306	0.556294		1.30883	8.69926		1.28244	1.52903
	1.33263	0.461242		1.30967	8.68384		1.28336	0.315124			2.17813	23.9295		11.2851	15.1421		1.28333	1.85407			1.28389	0.554755		1.30967	8.68384		1.28327	1.51391
	1.33346	0.458033		1.3105	8.66141		1.28419	0.314995			2.17896	23.9944		11.286	15.116		1.28416	1.85407			1.28472	0.553787		1.3105	8.66141		1.2841	1.5073
	1.33428	0.459323		1.31133	8.65526		1.28502	0.314778			2.17979	24.0229		11.2868	15.0658		1.28499	1.85282			1.28555	0.553008		1.31133	8.65526		1.28493	1.51123
	1.33511	0.46508		1.31216	8.64081		1.28585	0.314657			2.18062	24.06		11.2876	15.1199		1.28582	1.84853			1.28638	0.552477		1.31216	8.64081		1.28576	1.4936
	1.33594	0.464864		1.31299	8.62257		1.28669	0.314881			2.18145	24.0179		11.2885	15.2098		1.28665	1.84511			1.28721	0.552174		1.31299	8.62257		1.28659	1.49738
	1.33676	0.4616		1.31382	8.60153		1.28752	0.315388			2.18228	23.987		11.2893	15.2129		1.28748	1.84599			1.28805	0.551018		1.31382	8.60153		1.28743	1.49092
	1.33759	0.459204		1.31466	8.58527		1.28835	0.3152			2.18312	23.9616		11.2901	15.2086		1.28831	1.84628			1.28888	0.549806		1.31466	8.58527		1.28826	1.49486
	1.33842	0.454542		1.31549	8.55952		1.28918	0.31454			2.18395	23.9728		11.291	15.291		1.28914	1.84649			1.28971	0.548932		1.31549	8.55952		1.28909	1.48148
	1.33925	0.457177		1.31632	8.55119		1.29001	0.313854			2.18478	23.9901		11.2918	15.3407		1.28998	1.84678			1.29054	0.54784		1.31632	8.55119		1.28992	1.47045
	1.34007	0.462695		1.31715	8.52667		1.29084	0.313102			2.18561	24.0241		11.2926	15.4074		1.29081	1.84365			1.29137	0.546674		1.31715	8.52667		1.29075	1.46526
	1.3409	0.458564		1.31798	8.48899		1.29168	0.313299			2.18644	24.052		11.2935	15.4544		1.29164	1.84153			1.29221	0.54557		1.31798	8.48899		1.29158	1.47234
	1.34173	0.449403		1.31882	8.46986		1.29251	0.312796			2.18728	24.0767		11.2943	15.5203		1.29247	1.84082			1.29304	0.544517		1.31882	8.46986		1.29241	1.4766
	1.34256	0.448178		1.31965	8.45743		1.29334	0.312243			2.18811	24.1052		11.2951	15.5736		1.2933	1.83853			1.29387	0.543365		1.31965	8.45743		1.29325	1.46463
	1.34339	0.44705		1.32048	8.45403		1.29417	0.312125			2.18894	24.1108		11.296	15.5238		1.29413	1.8359			1.2947	0.542871		1.32048	8.45403		1.29408	1.46337
	1.34421	0.445728		1.32131	8.43056		1.295	0.31172			2.18977	24.1565		11.2968	15.5471		1.29497	1.83428			1.29553	0.542531		1.32131	8.43056		1.29491	1.46038
	1.34504	0.443191		1.32214	8.40386		1.29583	0.310608			2.1906	24.1683		11.2976	15.6472		1.2958	1.83453			1.29636	0.542974		1.32214	8.40386		1.29574	1.45534
	1.34587	0.44344		1.32298	8.38642		1.29666	0.310596			2.19143	24.1367		11.2985	15.739		1.29663	1.83453			1.2972	0.540634		1.32298	8.38642		1.29657	1.45581
	1.34669	0.440676		1.32381	8.3661		1.2975	0.310357			2.19227	24.112		11.2993	15.569		1.29746	1.83132			1.29803	0.53992		1.32381	8.3661		1.2974	1.46085
	1.34752	0.438128		1.32464	8.3535		1.29833	0.310093			2.1931	24.1238		11.3001	15.4289		1.29829	1.82707			1.29886	0.538376		1.32464	8.3535		1.29823	1.46006
	1.34835	0.433195		1.32547	8.34081		1.29916	0.309706			2.19393	24.1287		11.301	15.4291		1.29912	1.82344			1.29969	0.536863		1.32547	8.34081		1.29907	1.45959
	1.34918	0.43288		1.3263	8.3187		1.29999	0.309471			2.19476	24.107		11.3018	15.3891		1.29995	1.81948			1.30052	0.535428		1.3263	8.3187		1.2999	1.44558
	1.35	0.438008		1.32713	8.29625		1.30082	0.309043			2.19559	24.1367		11.3026	15.4869		1.30079	1.81569			1.30136	0.535182		1.32713	8.29625		1.30073	1.44274
	1.35083	0.448026		1.32797	8.28897		1.30165	0.308926			2.19643	24.1782		11.3034	15.484		1.30162	1.81331			1.30219	0.534175		1.32797	8.28897		1.30156	1.44117
	1.35166	0.457036		1.3288	8.28179		1.30248	0.308784			2.19726	24.2252		11.3043	15.5183		1.30245	1.80902			1.30302	0.533224		1.3288	8.28179		1.30239	1.44211
	1.35249	0.457133		1.32963	8.27813		1.30332	0.307971			2.19809	24.2419		11.3051	15.6026		1.30328	1.80548			1.30385	0.532302		1.32963	8.27813		1.30322	1.44463
	1.35331	0.440686		1.33046	8.2767		1.30415	0.307381			2.19892	24.2401		11.3059	15.6753		1.30411	1.80098			1.30468	0.531439		1.33046	8.2767		1.30405	1.43393
	1.35414	0.429704		1.33129	8.26912		1.30498	0.306602			2.19975	24.2005		11.3068	15.6395		1.30494	1.79523			1.30551	0.531185		1.33129	8.26912		1.30489	1.42841
	1.35497	0.431937		1.33213	8.25877		1.30581	0.305424			2.20058	24.1893		11.3076	15.5036		1.30577	1.79331			1.30635	0.531657		1.33213	8.25877		1.30572	1.42668
	1.3558	0.434029		1.33296	8.24772		1.30664	0.305104			2.20142	24.1231		11.3084	15.4666		1.30661	1.79098			1.30718	0.530101		1.33296	8.24772		1.30655	1.42511
	1.35662	0.435948		1.33379	8.24535		1.30747	0.305051			2.20225	24.1089		11.3093	15.5132		1.30744	1.78806			1.30801	0.528009		1.33379	8.24535		1.30738	1.4303
	1.35745	0.419848		1.33462	8.2285		1.30831	0.304733			2.20308	24.1405		11.3101	15.5198		1.30827	1.78535			1.30884	0.526802		1.33462	8.2285		1.30821	1.4407
	1.35828	0.422624		1.33545	8.22062		1.30914	0.304396			2.20391	24.1163		11.3109	15.6113		1.3091	1.78322			1.30967	0.525897		1.33545	8.22062		1.30904	1.43613
	1.35911	0.41575		1.33628	8.22097		1.30997	0.304026			2.20474	24.0173		11.3118	15.7171		1.30993	1.78339			1.31051	0.525132		1.33628	8.22097		1.30987	1.43046
	1.35993	0.42038		1.33712	8.21344		1.3108	0.30385			2.20558	24.0161		11.3126	15.5795		1.31076	1.7841			1.31134	0.524166		1.33712	8.21344		1.31071	1.42952
	1.36076	0.411099		1.33795	8.19852		1.31163	0.303504			2.20641	24.0532		11.3134	15.6333		1.3116	1.78001			1.31217	0.524001		1.33795	8.19852		1.31154	1.42716
	1.36159	0.41794		1.33878	8.19408		1.31246	0.303181			2.20724	24.0575		11.3143	15.6828		1.31243	1.77626			1.313	0.524299		1.33878	8.19408		1.31237	1.42841
	1.36242	0.424348		1.33961	8.2044		1.3133	0.302583			2.20807	24.0879		11.3151	15.5466		1.31326	1.77451			1.31383	0.523329		1.33961	8.2044		1.3132	1.42511
	1.36324	0.427546		1.34044	8.19807		1.31413	0.302111			2.2089	24.0835		11.3159	15.6336		1.31409	1.77414			1.31466	0.522766		1.34044	8.19807		1.31403	1.41739
	1.36407	0.431568		1.34127	8.17467		1.31496	0.301319			2.20973	24.0371		11.3168	15.6654		1.31492	1.77235			1.3155	0.521671		1.34127	8.17467		1.31486	1.40338
	1.3649	0.42502		1.34211	8.17343		1.31579	0.300805			2.21057	23.9851		11.3176	15.5991		1.31575	1.77347			1.31633	0.521197		1.34211	8.17343		1.31569	1.40905
	1.36573	0.435873		1.34294	8.15614		1.31662	0.300466			2.2114	24.0136		11.3184	15.7003		1.31658	1.77393			1.31716	0.52061		1.34294	8.15614		1.31653	1.40968
	1.36655	0.436491		1.34377	8.14229		1.31745	0.29943			2.21223	24.0204		11.3193	15.7891		1.31742	1.77251			1.31799	0.520129		1.34377	8.14229		1.31736	1.40889
	1.36738	0.44756		1.3446	8.14882		1.31828	0.299148			2.21306	23.9598		11.3201	15.8337		1.31825	1.77205			1.31882	0.519618		1.3446	8.14882		1.31819	1.41598
	1.36821	0.460147		1.34543	8.14534		1.31912	0.298837			2.21389	23.9375		11.3209	15.974		1.31908	1.76922			1.31966	0.519358		1.34543	8.14534		1.31902	1.41251
	1.36904	0.476453		1.34627	8.13584		1.31995	0.29807			2.21473	23.9239		11.3217	16.0469		1.31991	1.76568			1.32049	0.518386		1.34627	8.13584		1.31985	1.42101
	1.36986	0.469146		1.3471	8.13009		1.32078	0.297458			2.21556	23.935		11.3226	16.0647		1.32074	1.76318			1.32132	0.517344		1.3471	8.13009		1.32068	1.41015
	1.37069	0.454477		1.34793	8.13058		1.32161	0.297497			2.21639	23.8639		11.3234	16.0331		1.32157	1.75659			1.32215	0.516593		1.34793	8.13058		1.32151	1.38386
	1.37152	0.455388		1.34876	8.11747		1.32244	0.297332			2.21722	23.8082		11.3242	16.0743		1.3224	1.75326			1.32298	0.516162		1.34876	8.11747		1.32235	1.3752
	1.37235	0.4482		1.34959	8.09381		1.32327	0.296959			2.21805	23.8509		11.3251	16.2042		1.32323	1.74984			1.32381	0.514759		1.34959	8.09381		1.32318	1.38559
	1.37317	0.437586		1.35042	8.08863		1.3241	0.296508			2.21889	23.8311		11.3259	16.2703		1.32407	1.74434			1.32465	0.513487		1.35042	8.08863		1.32401	1.38102
	1.374	0.445717		1.35126	8.08898		1.32494	0.296388			2.21972	23.7649		11.3267	16.3323		1.3249	1.73976			1.32548	0.513417		1.35126	8.08898		1.32484	1.38637
	1.37483	0.456982		1.35209	8.0936		1.32577	0.295748			2.22055	23.7902		11.3276	16.3521		1.32573	1.73776			1.32631	0.512425		1.35209	8.0936		1.32567	1.38543
	1.37566	0.461589		1.35292	8.0867		1.3266	0.294827			2.22138	23.8057		11.3284	16.3287		1.32656	1.73538			1.32714	0.511282		1.35292	8.0867		1.3265	1.38543
	1.37648	0.459313		1.35375	8.09053		1.32743	0.294031			2.22221	23.7612		11.3292	16.3768		1.32739	1.73509			1.32797	0.510611		1.35375	8.09053		1.32733	1.3922
	1.37731	0.457448		1.35458	8.0764		1.32826	0.293289			2.22304	23.7735		11.3301	16.3311		1.32822	1.73192			1.32881	0.50979		1.35458	8.0764		1.32817	1.387
	1.37814	0.460982		1.35542	8.08004		1.32909	0.292456			2.22388	23.8323		11.3309	16.4614		1.32906	1.72834			1.32964	0.509178		1.35542	8.08004		1.329	1.38921
	1.37897	0.466175		1.35625	8.05787		1.32993	0.292179			2.22471	23.8874		11.3317	16.4626		1.32989	1.72496			1.33047	0.509429		1.35625	8.05787		1.32983	1.37252
	1.37979	0.460212		1.35708	8.05592		1.33076	0.292084			2.22554	23.8564		11.3326	16.4724		1.33072	1.72133			1.3313	0.508848		1.35708	8.05592		1.33066	1.37331
	1.38062	0.458586		1.35791	8.04365		1.33159	0.291597			2.22637	23.8057		11.3334	16.5507		1.33155	1.719			1.33213	0.508307		1.35791	8.04365		1.33149	1.36433
	1.38145	0.460288		1.35874	8.04278		1.33242	0.292438			2.2272	23.755		11.3342	16.5159		1.33238	1.71758			1.33296	0.507235		1.35874	8.04278		1.33232	1.36968
	1.38228	0.454174		1.35957	8.06875		1.33325	0.291786			2.22804	23.6541		11.3351	16.4517		1.33321	1.71588			1.3338	0.506283		1.35957	8.06875		1.33316	1.36213
	1.3831	0.448276		1.36041	8.06002		1.33408	0.291949			2.22887	23.6015		11.3359	16.3767		1.33404	1.71283			1.33463	0.505812		1.36041	8.06002		1.33399	1.37
	1.38393	0.452883		1.36124	8.06425		1.33491	0.292426			2.2297	23.5848		11.3367	16.3303		1.33488	1.70812			1.33546	0.505241		1.36124	8.06425		1.33482	1.37346
	1.38476	0.450791		1.36207	8.03799		1.33574	0.292152			2.23053	23.578		11.3376	16.4008		1.33571	1.70275			1.33629	0.50483		1.36207	8.03799		1.33565	1.3722
	1.38559	0.455995		1.3629	8.03201		1.33658	0.29144			2.23136	23.5229		11.3384	16.3973		1.33654	1.699			1.33712	0.504219		1.3629	8.03201		1.33648	1.3648
	1.38641	0.457014		1.36373	8.04099		1.33741	0.291879			2.23219	23.5594		11.3392	16.3935		1.33737	1.69504			1.33796	0.502556		1.36373	8.04099		1.33731	1.36811
	1.38724	0.456093		1.36457	8.02985		1.33824	0.291467			2.23303	23.5223		11.34	16.2963		1.3382	1.69108			1.33879	0.502315		1.36457	8.02985		1.33814	1.36638
	1.38807	0.451777		1.3654	8.02849		1.33907	0.291287			2.23386	23.4957		11.3409	16.2954		1.33903	1.68929			1.33962	0.501403		1.3654	8.02849		1.33898	1.35126
	1.3889	0.445695		1.36623	8.031		1.3399	0.291735			2.23469	23.4963		11.3417	16.4331		1.33987	1.69083			1.34045	0.500772		1.36623	8.031		1.33981	1.34103
	1.38972	0.444026		1.36706	8.02386		1.34073	0.291798			2.23552	23.5186		11.3425	14.9053		1.3407	1.69066			1.34128	0.499971		1.36706	8.02386		1.34064	1.34449
	1.39055	0.440198		1.36789	8.02436		1.34156	0.291291			2.23635	23.5681		11.3434	14.8909		1.34153	1.68658			1.34211	0.498408		1.36789	8.02436		1.34147	1.3437
	1.39138	0.449089		1.36872	8.01061		1.3424	0.29151			2.23719	23.5724		11.3442	14.8531		1.34236	1.68454			1.34295	0.497666		1.36872	8.01061		1.3423	1.35095
	1.39221	0.452764		1.36956	7.98768		1.34323	0.291213			2.23802	23.5198		11.345	14.8009		1.34319	1.68612			1.34378	0.497436		1.36956	7.98768		1.34313	1.36496
	1.39303	0.448969		1.37039	7.96403		1.34406	0.291058			2.23885	23.4741		11.3459	14.8859		1.34402	1.68695			1.34461	0.497556		1.37039	7.96403		1.34396	1.35835
	1.39386	0.443484		1.37122	7.94479		1.34489	0.291329			2.23968	23.4697		11.3467	14.9636		1.34485	1.68545			1.34544	0.497406		1.37122	7.94479		1.34479	1.3637
	1.39469	0.446877		1.37205	7.93554		1.34572	0.29109			2.24051	23.4827		11.3475	14.9309		1.34569	1.68383			1.34627	0.496965		1.37205	7.93554		1.34563	1.35866
	1.39552	0.451777		1.37288	7.94012		1.34655	0.290964			2.24134	23.5038		11.3484	14.8476		1.34652	1.68378			1.34711	0.495642		1.37288	7.94012		1.34646	1.36039
	1.39634	0.449371		1.37372	7.93951		1.34739	0.291431			2.24218	23.4672		11.3492	14.7497		1.34735	1.68295			1.34794	0.494851		1.37372	7.93951		1.34729	1.34764
	1.39717	0.448351		1.37455	7.90823		1.34822	0.291413			2.24301	23.5013		11.35	14.6881		1.34818	1.68153			1.34877	0.495151		1.37455	7.90823		1.34812	1.33898
	1.398	0.451745		1.37538	7.88631		1.34905	0.290812			2.24384	23.5031		11.3509	14.6367		1.34901	1.67999			1.3496	0.495121		1.37538	7.88631		1.34895	1.31883
	1.39883	0.458066		1.37621	7.86832		1.34988	0.290717			2.24467	23.4555		11.3517	14.7243		1.34984	1.67741			1.35043	0.49464		1.37621	7.86832		1.34978	1.30592
	1.39965	0.459638		1.37704	7.85846		1.35071	0.290645			2.2455	23.432		11.3525	14.7405		1.35067	1.6737			1.35126	0.495171		1.37704	7.85846		1.35061	1.30025
	1.40048	0.46031		1.37788	7.8361		1.35154	0.289999			2.24634	23.4499		11.3534	14.8121		1.3515	1.67203			1.3521	0.495011		1.37788	7.8361		1.35145	1.29379
	1.40131	0.474719		1.37871	7.807		1.35238	0.289999			2.24717	23.4283		11.3542	14.8881		1.35234	1.67082			1.35293	0.49461		1.37871	7.807		1.35228	1.29238
	1.40214	0.479717		1.37954	7.78532		1.35321	0.289279			2.248	23.4369		11.355	14.9986		1.35317	1.67278			1.35376	0.493448		1.37954	7.78532		1.35311	1.27159
	1.40296	0.48233		1.38037	7.76185		1.35404	0.288483			2.24883	23.4543		11.3559	14.9289		1.354	1.67412			1.35459	0.492406		1.38037	7.76185		1.35394	1.25837
	1.40379	0.477863		1.3812	7.7393		1.35487	0.288182			2.24966	23.4394		11.3567	14.85		1.35483	1.6732			1.35543	0.491244		1.3812	7.7393		1.35477	1.25301
	1.40462	0.473407		1.38203	7.72715		1.3557	0.287665			2.25049	23.4338		11.3575	14.7772		1.35566	1.67178			1.35626	0.489891		1.38203	7.72715		1.3556	1.24986
	1.40545	0.477613		1.38287	7.70903		1.35653	0.28749			2.25133	23.3918		11.3583	14.8789		1.35649	1.67199			1.35709	0.489641		1.38287	7.70903		1.35644	1.26718
	1.40627	0.465731		1.3837	7.68376		1.35736	0.287109			2.25216	23.3658		11.3592	14.8823		1.35732	1.66966			1.35792	0.48896		1.3837	7.68376		1.35727	1.26828
	1.4071	0.463281		1.38453	7.6851		1.3582	0.286651			2.25299	23.3293		11.36	14.804		1.35816	1.6672			1.35875	0.488178		1.38453	7.6851		1.3581	1.27254
	1.40793	0.460538		1.38536	7.68604		1.35903	0.287404			2.25382	23.333		11.3608	14.7158		1.35899	1.66516			1.35958	0.487126		1.38536	7.68604		1.35893	1.27836
	1.40876	0.459443		1.38619	7.66588		1.35986	0.286724			2.25465	23.2946		11.3617	14.6707		1.35982	1.66157			1.36042	0.487226		1.38619	7.66588		1.35976	1.27206
	1.40958	0.458293		1.38703	7.6377		1.36069	0.286253			2.25549	23.3076		11.3625	14.7119		1.36065	1.65907			1.36125	0.486435		1.38703	7.6377		1.36059	1.26199
	1.41041	0.449067		1.38786	7.62761		1.36152	0.286383			2.25632	23.3101		11.3633	14.7412		1.36148	1.65624			1.36208	0.485683		1.38786	7.62761		1.36142	1.25789
	1.41124	0.44395		1.38869	7.62329		1.36235	0.286017			2.25715	23.2364		11.3642	14.7207		1.36231	1.65203			1.36291	0.485703		1.38869	7.62329		1.36225	1.24845
	1.41207	0.440404		1.38952	7.62212		1.36318	0.285429			2.25798	23.2061		11.365	14.8243		1.36315	1.65353			1.36374	0.485413		1.38952	7.62212		1.36309	1.24971
	1.41289	0.433954		1.39035	7.60293		1.36402	0.285185			2.25881	23.2408		11.3658	14.9082		1.36398	1.65265			1.36458	0.484651		1.39035	7.60293		1.36392	1.25018
	1.41372	0.434051		1.39118	7.59227		1.36485	0.28476			2.25964	23.2228		11.3667	14.9643		1.36481	1.65386			1.36541	0.485102		1.39118	7.59227		1.36475	1.24278
	1.41455	0.441803		1.39202	7.56379		1.36568	0.284753			2.26048	23.2408		11.3675	14.9798		1.36564	1.65686			1.36624	0.484641		1.39202	7.56379		1.36558	1.24482
	1.41538	0.443679		1.39285	7.54053		1.36651	0.284374			2.26131	23.2785		11.3683	15.0726		1.36647	1.65686			1.36707	0.4841		1.39285	7.54053		1.36641	1.24419
	1.4162	0.439624		1.39368	7.5288		1.36734	0.28454			2.26214	23.2482		11.3692	15.0523		1.3673	1.65565			1.3679	0.48405		1.39368	7.5288		1.36724	1.23837
	1.41703	0.437109		1.39451	7.50907		1.36817	0.285184			2.26297	23.2123		11.37	15.0249		1.36813	1.65128			1.36873	0.48394		1.39451	7.50907		1.36807	1.22892
	1.41786	0.436306		1.39534	7.48717		1.36901	0.285522			2.2638	23.19		11.3708	15.1196		1.36897	1.64949			1.36957	0.483519		1.39534	7.48717		1.36891	1.24703
	1.41869	0.437325		1.39618	7.48818		1.36984	0.285971			2.26464	23.1634		11.3717	15.2448		1.3698	1.65407			1.3704	0.482637		1.39618	7.48818		1.36974	1.25585
	1.41951	0.432089		1.39701	7.47302		1.37067	0.285819			2.26547	23.1096		11.3725	15.3292		1.37063	1.65336			1.37123	0.482597		1.39701	7.47302		1.37057	1.25018
	1.42034	0.430278		1.39784	7.47673		1.3715	0.285104			2.2663	23.0613		11.3733	15.2983		1.37146	1.65186			1.37206	0.481986		1.39784	7.47673		1.3714	1.24845
	1.42117	0.431113		1.39867	7.47298		1.37233	0.285571			2.26713	22.9617		11.3742	15.3844		1.37229	1.65345			1.37289	0.481615		1.39867	7.47298		1.37223	1.24939
	1.422	0.42927		1.3995	7.4627		1.37316	0.285667			2.26796	22.958		11.375	15.3435		1.37312	1.65411			1.37373	0.480794		1.3995	7.4627		1.37306	1.24797
	1.42282	0.42296		1.40034	7.43128		1.37399	0.284246			2.26879	22.9401		11.3758	15.3408		1.37396	1.65636			1.37456	0.479992		1.40034	7.43128		1.3739	1.24608
	1.42365	0.418537		1.40117	7.40852		1.37482	0.283878			2.26963	22.9914		11.3766	15.3299		1.37479	1.65065			1.37539	0.479551		1.40117	7.40852		1.37473	1.24719
	1.42448	0.424456		1.402	7.39887		1.37566	0.283269			2.27046	22.9667		11.3775	15.3056		1.37562	1.64886			1.37622	0.47893		1.402	7.39887		1.37556	1.2412
	1.42531	0.427698		1.40283	7.37175		1.37649	0.281954			2.27129	22.8955		11.3783	15.2236		1.37645	1.64744			1.37705	0.478259		1.40283	7.37175		1.37639	1.24703
	1.42613	0.430159		1.40366	7.34429		1.37732	0.281039			2.27212	22.8182		11.3791	15.1397		1.37728	1.64578			1.37788	0.477848		1.40366	7.34429		1.37722	1.24089
	1.42696	0.431037		1.40449	7.32041		1.37815	0.280464			2.27296	22.8287		11.38	15.139		1.37811	1.64523			1.37872	0.477758		1.40449	7.32041		1.37805	1.23553
	1.42779	0.430755		1.40533	7.29345		1.37898	0.280095			2.27379	22.7786		11.3808	15.1556		1.37894	1.64336			1.37955	0.477377		1.40533	7.29345		1.37888	1.23648
	1.42862	0.429779		1.40616	7.27378		1.37981	0.279114			2.27462	22.7588		11.3817	15.1365		1.37977	1.64265			1.38038	0.477748		1.40616	7.27378		1.37972	1.23601
	1.42944	0.428251		1.40699	7.26716		1.38065	0.278185			2.27545	22.7334		11.3825	15.0388		1.38061	1.64303			1.38121	0.477207		1.40699	7.26716		1.38055	1.24624
	1.43027	0.425183		1.40782	7.22666		1.38148	0.27747			2.27628	22.7247		11.3833	14.9455		1.38144	1.64232			1.38204	0.477307		1.40782	7.22666		1.38138	1.24986
	1.4311	0.423892		1.40865	7.24595		1.38231	0.277139			2.27711	22.6499		11.3841	14.9297		1.38227	1.64023			1.38288	0.477267		1.40865	7.24595		1.38221	1.24514
	1.43193	0.424716		1.40949	7.2296		1.38314	0.276788			2.27795	22.5744		11.385	14.9807		1.3831	1.63932			1.38371	0.476756		1.40949	7.2296		1.38304	1.24042
	1.43275	0.419241		1.41032	7.23089		1.38397	0.275936			2.27878	22.4995		11.3858	15.0243		1.38393	1.64086			1.38454	0.475293		1.41032	7.23089		1.38387	1.22782
	1.43358	0.413311		1.41115	7.23032		1.3848	0.275151			2.27961	22.5007		11.3866	15.085		1.38476	1.63898			1.38537	0.473891		1.41115	7.23032		1.3847	1.21727
	1.43441	0.41137		1.41198	7.22096		1.38563	0.274528			2.28044	22.5137		11.3875	15.0008		1.38559	1.63661			1.3862	0.472839		1.41198	7.22096		1.38553	1.21743
	1.43524	0.413441		1.41281	7.21763		1.38647	0.273025			2.28127	22.4952		11.3883	14.8724		1.38643	1.63423			1.38703	0.472458		1.41281	7.21763		1.38637	1.19444
	1.43606	0.420911		1.41364	7.20379		1.3873	0.272497			2.28211	22.4512		11.3891	14.9277		1.38726	1.63152			1.38787	0.471596		1.41364	7.20379		1.3872	1.18987
	1.43689	0.426549		1.41448	7.17122		1.38813	0.272631			2.28294	22.3782		11.39	15.0978		1.38809	1.63152			1.3887	0.471326		1.41448	7.17122		1.38803	1.18893
	1.43772	0.429845		1.41531	7.12494		1.38896	0.27226			2.28377	22.3962		11.3908	15.2542		1.38892	1.62861			1.38953	0.470825		1.41531	7.12494		1.38886	1.19806
	1.43855	0.433075		1.41614	7.1111		1.38979	0.271753			2.2846	22.4085		11.3916	15.3215		1.38975	1.62802			1.39036	0.469452		1.41614	7.1111		1.38969	1.19696
	1.43937	0.432371		1.41697	7.092		1.39062	0.270854			2.28543	22.346		11.3925	15.2966		1.39058	1.62756			1.39119	0.468821		1.41697	7.092		1.39052	1.20042
	1.4402	0.433607		1.4178	7.10108		1.39146	0.2702			2.28626	22.3603		11.3933	15.2523		1.39142	1.62736			1.39203	0.46833		1.4178	7.10108		1.39135	1.2031
	1.44103	0.43945		1.41864	7.08806		1.39229	0.269553			2.2871	22.3491		11.3941	15.2093		1.39225	1.63023			1.39286	0.467699		1.41864	7.08806		1.39219	1.19019
	1.44186	0.445099		1.41947	7.06689		1.39312	0.269406			2.28793	22.3163		11.395	15.1346		1.39308	1.62573			1.39369	0.467448		1.41947	7.06689		1.39302	1.19995
	1.44268	0.438876		1.4203	7.06975		1.39395	0.267797			2.28876	22.3621		11.3958	15.0034		1.39391	1.62406			1.39452	0.466827		1.4203	7.06975		1.39385	1.19428
	1.44351	0.429476		1.42113	7.07128		1.39478	0.267216			2.28959	22.3262		11.3966	15.1512		1.39474	1.62185			1.39535	0.466116		1.42113	7.07128		1.39468	1.2053
	1.44434	0.428554		1.42196	7.05387		1.39561	0.267101			2.29042	22.2885		11.3974	15.2306		1.39557	1.61935			1.39619	0.465555		1.42196	7.05387		1.39551	1.20373
	1.44517	0.424706		1.4228	7.04638		1.39644	0.267008			2.29126	22.2538		11.3983	15.2011		1.3964	1.61681			1.39702	0.464693		1.4228	7.04638		1.39634	1.20987
	1.44599	0.423903		1.42363	7.04354		1.39728	0.266979			2.29209	22.247		11.3991	15.2642		1.39724	1.61485			1.39785	0.464312		1.42363	7.04354		1.39718	1.20625
	1.44682	0.423556		1.42446	7.02627		1.39811	0.266373			2.29292	22.2087		11.4	15.2438		1.39807	1.60952			1.39868	0.463601		1.42446	7.02627		1.39801	1.20215
	1.44765	0.425714		1.42529	7.02479		1.39894	0.266357			2.29375	22.1777		11.4008	15.1903		1.3989	1.60823			1.39951	0.46313		1.42529	7.02479		1.39884	1.20562
	1.44848	0.434301		1.42612	7.02196		1.39977	0.266136			2.29458	22.2		11.4016	15.2264		1.39973	1.60764			1.40034	0.462368		1.42612	7.02196		1.39967	1.19822
	1.4493	0.436588		1.42695	7.00504		1.4006	0.265064			2.29541	22.1889		11.4024	15.297		1.40056	1.60602			1.40118	0.461346		1.42695	7.00504		1.4005	1.19381
	1.45013	0.433964		1.42779	6.97383		1.40143	0.265065			2.29625	22.2699		11.4033	15.3784		1.40139	1.60268			1.40201	0.460104		1.42779	6.97383		1.40133	1.18295
	1.45096	0.424912		1.42862	6.97439		1.40227	0.26473			2.29708	22.1975		11.4041	15.2634		1.40223	1.60164			1.40284	0.459523		1.42862	6.97439		1.40216	1.19318
	1.45179	0.422266		1.42945	6.94727		1.4031	0.264028			2.29791	22.1901		11.4049	15.2529		1.40306	1.59939			1.40367	0.459363		1.42945	6.94727		1.40299	1.17964
	1.45261	0.424434		1.43028	6.92009		1.40393	0.263185			2.29874	22.2235		11.4058	15.2313		1.40389	1.60293			1.4045	0.45814		1.43028	6.92009		1.40383	1.18263
	1.45344	0.424402		1.43111	6.88853		1.40476	0.263112			2.29957	22.2501		11.4066	15.0918		1.40472	1.60193			1.40534	0.45792		1.43111	6.88853		1.40466	1.18893
	1.45427	0.425985		1.43195	6.8558		1.40559	0.262135			2.30041	22.1691		11.4074	15.1784		1.40555	1.60227			1.40617	0.45811		1.43195	6.8558		1.40549	1.1842
	1.4551	0.423177		1.43278	6.8389		1.40642	0.262138			2.30124	22.1004		11.4083	15.3384		1.40638	1.59752			1.407	0.457259		1.43278	6.8389		1.40632	1.18578
	1.45592	0.415262		1.43361	6.84848		1.40725	0.261147			2.30207	22.0311		11.4091	15.3988		1.40721	1.59285			1.40783	0.455946		1.43361	6.84848		1.40715	1.17822
	1.45675	0.412064		1.43444	6.84411		1.40809	0.260747			2.3029	22.0101		11.4099	15.3892		1.40804	1.58914			1.40866	0.454954		1.43444	6.84411		1.40798	1.18499
	1.45758	0.41549		1.43527	6.83562		1.40892	0.261			2.30373	21.9525		11.4108	15.255		1.40888	1.58847			1.40949	0.454423		1.43527	6.83562		1.40881	1.19129
	1.45841	0.411012		1.4361	6.8286		1.40975	0.260671			2.30457	21.8659		11.4116	15.2398		1.40971	1.59006			1.41033	0.453892		1.4361	6.8286		1.40965	1.19491
	1.45923	0.413983		1.43694	6.81253		1.41058	0.260671			2.3054	21.8875		11.4124	15.2295		1.41054	1.58793			1.41116	0.454163		1.43694	6.81253		1.41048	1.17995
	1.46006	0.415902		1.43777	6.795		1.41141	0.259478			2.30623	21.8677		11.4133	15.2071		1.41137	1.58276			1.41199	0.453942		1.43777	6.795		1.41131	1.1735
	1.46089	0.414113		1.4386	6.77257		1.41224	0.259012			2.30706	21.8486		11.4141	15.0846		1.4122	1.58051			1.41282	0.45261		1.4386	6.77257		1.41214	1.16185
	1.46172	0.417051		1.43943	6.76917		1.41307	0.259211			2.30789	21.8448		11.4149	15.0736		1.41303	1.5778			1.41365	0.451427		1.43943	6.76917		1.41297	1.17082
	1.46254	0.424608		1.44026	6.77341		1.41391	0.258681			2.30872	21.8962		11.4157	15.0208		1.41386	1.57522			1.41448	0.450235		1.44026	6.77341		1.4138	1.16799
	1.46337	0.428977		1.4411	6.77447		1.41474	0.257883			2.30956	21.903		11.4166	15.0526		1.4147	1.57384			1.41532	0.450135		1.4411	6.77447		1.41464	1.17318
	1.4642	0.432555		1.44193	6.78393		1.41557	0.257798			2.31039	21.8882		11.4174	15.0862		1.41553	1.57197			1.41615	0.449654		1.44193	6.78393		1.41547	1.16799
	1.46503	0.43829		1.44276	6.77846		1.4164	0.257319			2.31122	21.8368		11.4183	15.1916		1.41636	1.57305			1.41698	0.449594		1.44276	6.77846		1.4163	1.16626
	1.46585	0.441066		1.44359	6.76987		1.41723	0.256882			2.31205	21.8925		11.4191	15.2275		1.41719	1.57339			1.41781	0.448822		1.44359	6.76987		1.41713	1.1746
	1.46668	0.434149		1.44442	6.75535		1.41806	0.256618			2.31288	21.8826		11.4199	15.3439		1.41802	1.57464			1.41864	0.448802		1.44442	6.75535		1.41796	1.15854
	1.46751	0.427427		1.44525	6.75208		1.4189	0.256952			2.31372	21.8448		11.4207	15.392		1.41885	1.57522			1.41948	0.448291		1.44525	6.75208		1.41879	1.16185
	1.46834	0.417854		1.44609	6.74195		1.41973	0.257256			2.31455	21.8226		11.4216	15.4817		1.41969	1.57689			1.42031	0.44772		1.44609	6.74195		1.41962	1.15964
	1.46916	0.409646		1.44692	6.74162		1.42056	0.25666			2.31538	21.8077		11.4224	15.5895		1.42052	1.57818			1.42114	0.44771		1.44692	6.74162		1.42046	1.15523
	1.46999	0.406708		1.44775	6.73477		1.42139	0.256313			2.31621	21.8195		11.4232	15.5628		1.42135	1.57139			1.42197	0.44781		1.44775	6.73477		1.42129	1.15334
	1.47082	0.4124		1.44858	6.72756		1.42222	0.256129			2.31704	21.8653		11.4241	15.6944		1.42218	1.56718			1.4228	0.447269		1.44858	6.72756		1.42212	1.15161
	1.47165	0.420239		1.44941	6.73836		1.42305	0.255255			2.31787	21.8486		11.4249	15.721		1.42301	1.56505			1.42363	0.446097		1.44941	6.73836		1.42295	1.14453
	1.47247	0.425811		1.45025	6.6869		1.42388	0.254675			2.31871	21.8424		11.4257	15.6631		1.42384	1.56138			1.42447	0.445606		1.45025	6.6869		1.42378	1.14279
	1.4733	0.431861		1.45108	6.69206		1.42471	0.254405			2.31954	21.8182		11.4266	15.5768		1.42467	1.56297			1.4253	0.444885		1.45108	6.69206		1.42461	1.145
	1.47413	0.435818		1.45191	6.68056		1.42555	0.253878			2.32037	21.7799		11.4274	15.5949		1.42551	1.55988			1.42613	0.444484		1.45191	6.68056		1.42544	1.1461
	1.47496	0.445836		1.45274	6.65503		1.42638	0.253434			2.3212	21.7366		11.4282	15.7068		1.42634	1.55642			1.42696	0.444053		1.45274	6.65503		1.42627	1.14941
	1.47578	0.444492		1.45357	6.64795		1.42721	0.25238			2.32203	21.7106		11.4291	15.7246		1.42717	1.55538			1.42779	0.444143		1.45357	6.64795		1.42711	1.15098
	1.47661	0.445999		1.4544	6.64804		1.42804	0.252045			2.32287	21.7075		11.4299	15.7579		1.428	1.55647			1.42863	0.443061		1.4544	6.64804		1.42794	1.16437
	1.47744	0.446465		1.45524	6.61824		1.42887	0.251706			2.3237	21.7056		11.4307	15.767		1.42883	1.55538			1.42946	0.443131		1.45524	6.61824		1.42877	1.16578
	1.47826	0.432902		1.45607	6.60522		1.4297	0.251085			2.32453	21.726		11.4316	15.6829		1.42966	1.55292			1.43029	0.443352		1.45607	6.60522		1.4296	1.16531
	1.47909	0.439743		1.4569	6.61172		1.43053	0.250589			2.32536	21.7025		11.4324	15.6479		1.43049	1.55109			1.43112	0.443322		1.4569	6.61172		1.43043	1.16846
	1.47992	0.440155		1.45773	6.61718		1.43137	0.25022			2.32619	21.6623		11.4332	15.7287		1.43133	1.55117			1.43195	0.441799		1.45773	6.61718		1.43126	1.16578
	1.48075	0.45014		1.45856	6.62263		1.4322	0.250754			2.32702	21.6475		11.434	15.7795		1.43216	1.54942			1.43278	0.441198		1.45856	6.62263		1.43209	1.16799
	1.48158	0.447181		1.45939	6.58945		1.43303	0.250717			2.32786	21.6499		11.4349	15.672		1.43299	1.54934			1.43362	0.440226		1.45939	6.58945		1.43293	1.15224
	1.4824	0.439353		1.46023	6.57685		1.43386	0.250044			2.32869	21.6462		11.4357	15.6492		1.43382	1.5445			1.43445	0.439985		1.46023	6.57685		1.43376	1.15224
	1.48323	0.433379		1.46106	6.5937		1.43469	0.249784			2.32952	21.6264		11.4366	15.6704		1.43465	1.5418			1.43528	0.439144		1.46106	6.5937		1.43459	1.15303
	1.48406	0.43082		1.46189	6.57434		1.43552	0.250215			2.33035	21.5627		11.4374	15.608		1.43548	1.5433			1.43611	0.439695		1.46189	6.57434		1.43542	1.16704
	1.48489	0.433672		1.46272	6.57117		1.43636	0.250322			2.33118	21.5256		11.4382	15.4649		1.43632	1.54292			1.43694	0.439064		1.46272	6.57117		1.43625	1.15303
	1.48571	0.434908		1.46355	6.56849		1.43719	0.249782			2.33202	21.4872		11.439	15.3096		1.43715	1.54305			1.43778	0.439515		1.46355	6.56849		1.43708	1.16011
	1.48654	0.436111		1.46439	6.55134		1.43802	0.249468			2.33285	21.5621		11.4399	15.3032		1.43798	1.54017			1.43861	0.439464		1.46439	6.55134		1.43792	1.1609
	1.48737	0.43893		1.46522	6.54702		1.43885	0.249416			2.33368	21.5528		11.4407	15.2142		1.43881	1.53725			1.43944	0.438452		1.46522	6.54702		1.43875	1.16106
	1.48819	0.427947		1.46605	6.54848		1.43968	0.249294			2.33451	21.5113		11.4415	15.1667		1.43964	1.53721			1.44027	0.437431		1.46605	6.54848		1.43958	1.14138
	1.48902	0.433704		1.46688	6.55026		1.44051	0.248997			2.33534	21.5274		11.4424	15.1926		1.44047	1.53834			1.4411	0.4373		1.46688	6.55026		1.44041	1.12925
	1.48985	0.433477		1.46771	6.50324		1.44135	0.248331			2.33617	21.4897		11.4432	15.265		1.4413	1.53734			1.44194	0.437611		1.46771	6.50324		1.44124	1.12815
	1.49068	0.426169		1.46855	6.47445		1.44218	0.247927			2.33701	21.5002		11.444	15.2063		1.44213	1.53421			1.44277	0.437601		1.46855	6.47445		1.44207	1.11556
	1.49151	0.426831		1.46938	6.48559		1.44301	0.247383			2.33784	21.4297		11.4449	15.0963		1.44297	1.534			1.4436	0.437861		1.46938	6.48559		1.4429	1.10831
	1.49233	0.430029		1.47021	6.46905		1.44384	0.247333			2.33867	21.4259		11.4457	15.0858		1.4438	1.52963			1.44443	0.43725		1.47021	6.46905		1.44373	1.10989
	1.49316	0.433065		1.47104	6.46013		1.44467	0.247092			2.3395	21.3882		11.4465	15.128		1.44463	1.52792			1.44526	0.436519		1.47104	6.46013		1.44457	1.1039
	1.49399	0.43043		1.47187	6.4648		1.4455	0.247293			2.34033	21.3208		11.4474	15.1691		1.44546	1.52604			1.44609	0.43708		1.47187	6.4648		1.4454	1.09461
	1.49482	0.438561		1.4727	6.45183		1.44633	0.247148			2.34117	21.3331		11.4482	15.2092		1.44629	1.52179			1.44693	0.435647		1.4727	6.45183		1.44623	1.08643
	1.49564	0.441662		1.47354	6.44931		1.44717	0.247511			2.342	21.3337		11.449	15.1562		1.44712	1.52271			1.44776	0.433894		1.47354	6.44931		1.44706	1.08501
	1.49647	0.44202		1.47437	6.42634		1.448	0.246739			2.34283	21.3962		11.4499	15.0299		1.44796	1.52			1.44859	0.433303		1.47437	6.42634		1.44789	1.08155
	1.4973	0.440545		1.4752	6.40074		1.44883	0.246546			2.34366	21.4414		11.4507	14.9821		1.44879	1.51871			1.44942	0.433603		1.4752	6.40074		1.44872	1.08281
	1.49812	0.453718		1.47603	6.39483		1.44966	0.24621			2.34449	21.4519		11.4515	14.9999		1.44962	1.51817			1.45025	0.434034		1.47603	6.39483		1.44955	1.08328
	1.49895	0.443592		1.47686	6.36402		1.45049	0.245482			2.34532	21.4253		11.4524	15.1188		1.45045	1.51487			1.45109	0.432631		1.47686	6.36402		1.45039	1.06659
	1.49978	0.441565		1.4777	6.35836		1.45132	0.244469			2.34616	21.5113		11.4532	15.1003		1.45128	1.51241			1.45192	0.431639		1.4777	6.35836		1.45122	1.05572
	1.50061	0.442323		1.47853	6.36233		1.45215	0.24333			2.34699	21.5256		11.454	15.048		1.45211	1.51412			1.45275	0.431128		1.47853	6.36233		1.45205	1.04628
	1.50144	0.435396		1.47936	6.35264		1.45299	0.243122			2.34782	21.528		11.4549	14.9914		1.45294	1.51366			1.45358	0.430367		1.47936	6.35264		1.45288	1.04014
	1.50226	0.440058		1.48019	6.34881		1.45382	0.242813			2.34865	21.6202		11.4557	15.075		1.45378	1.51208			1.45441	0.430828		1.48019	6.34881		1.45371	1.0436
	1.50309	0.446378		1.48102	6.30815		1.45465	0.242698			2.34948	21.6425		11.4565	15.1429		1.45461	1.51229			1.45524	0.430557		1.48102	6.30815		1.45454	1.04864
	1.50392	0.439483		1.48185	6.27549		1.45548	0.242219			2.35032	21.6252		11.4573	15.1397		1.45544	1.51121			1.45608	0.430788		1.48185	6.27549		1.45538	1.05305
	1.50474	0.437737		1.48269	6.24681		1.45631	0.2421			2.35115	21.6425		11.4582	15.118		1.45627	1.50733			1.45691	0.430447		1.48269	6.24681		1.45621	1.05352
	1.50557	0.433184		1.48352	6.23144		1.45714	0.242463			2.35198	21.684		11.459	15.1558		1.4571	1.50466			1.45774	0.430557		1.48352	6.23144		1.45704	1.05352
	1.5064	0.430191		1.48435	6.20795		1.45798	0.241746			2.35281	21.6728		11.4598	15.1091		1.45793	1.50633			1.45857	0.430788		1.48435	6.20795		1.45787	1.05919
	1.50723	0.433769		1.48518	6.19859		1.45881	0.241385			2.35364	21.6809		11.4607	15.036		1.45876	1.50337			1.4594	0.430738		1.48518	6.19859		1.4587	1.04817
	1.50805	0.434832		1.48601	6.20544		1.45964	0.241249			2.35447	21.6815		11.4615	15.0886		1.4596	1.4997			1.46024	0.430527		1.48601	6.20544		1.45953	1.04958
	1.50888	0.444438		1.48685	6.2095		1.46047	0.240388			2.35531	21.7514		11.4623	15.2133		1.46043	1.49654			1.46107	0.429425		1.48685	6.2095		1.46036	1.05131
	1.50971	0.450357		1.48768	6.20978		1.4613	0.239741			2.35614	21.7384		11.4632	15.1883		1.46126	1.49262			1.4619	0.428433		1.48768	6.20978		1.4612	1.06029
	1.51054	0.45014		1.48851	6.2073		1.46213	0.239549			2.35697	21.744		11.464	15.0507		1.46209	1.48803			1.46273	0.427461		1.48851	6.2073		1.46203	1.0562
	1.51137	0.450346		1.48934	6.20143		1.46296	0.239949			2.3578	21.7378		11.4648	15.0232		1.46292	1.48733			1.46356	0.425778		1.48934	6.20143		1.46286	1.0425
	1.51219	0.452981		1.49017	6.21537		1.46379	0.240091			2.35863	21.6654		11.4657	15.0735		1.46375	1.48745			1.46439	0.425468		1.49017	6.21537		1.46369	1.04108
	1.51302	0.435515		1.491	6.20852		1.46463	0.240599			2.35947	21.6481		11.4665	15.1086		1.46458	1.49058			1.46523	0.425718		1.491	6.20852		1.46452	1.05305
	1.51385	0.43674		1.49184	6.19373		1.46546	0.240037			2.3603	21.6908		11.4673	15.2643		1.46542	1.48474			1.46606	0.424526		1.49184	6.19373		1.46535	1.05194
	1.51467	0.42579		1.49267	6.16734		1.46629	0.239992			2.36113	21.6963		11.4682	15.362		1.46625	1.47924			1.46689	0.424285		1.49267	6.16734		1.46618	1.04785
	1.5155	0.422819		1.4935	6.15764		1.46712	0.240493			2.36196	21.7465		11.469	15.3293		1.46708	1.47666			1.46772	0.424045		1.4935	6.15764		1.46701	1.04691
	1.51633	0.419122		1.49433	6.17416		1.46795	0.240849			2.36279	21.7978		11.4698	15.2612		1.46791	1.47424			1.46855	0.424055		1.49433	6.17416		1.46785	1.04832
	1.51716	0.422212		1.49516	6.17306		1.46878	0.241458			2.36363	21.7768		11.4707	15.193		1.46874	1.4742			1.46939	0.423394		1.49516	6.17306		1.46868	1.0436
	1.51798	0.425345		1.496	6.14798		1.46962	0.242034			2.36446	21.7267		11.4715	15.2378		1.46957	1.47045			1.47022	0.423323		1.496	6.14798		1.46951	1.03604
	1.51881	0.419794		1.49683	6.14899		1.47045	0.241845			2.36529	21.713		11.4723	15.0913		1.4704	1.46536			1.47105	0.422291		1.49683	6.14899		1.47034	1.04218
	1.51964	0.427871		1.49766	6.14901		1.47128	0.241643			2.36612	21.7118		11.4732	15.1206		1.47124	1.46428			1.47188	0.420809		1.49766	6.14901		1.47117	1.04171
	1.52047	0.425237		1.49849	6.16079		1.47211	0.241141			2.36695	21.7236		11.474	14.9597		1.47207	1.4639			1.47271	0.419646		1.49849	6.16079		1.472	1.03431
	1.5213	0.416824		1.49932	6.16452		1.47294	0.240538			2.36779	21.7359		11.4748	14.7973		1.4729	1.45782			1.47355	0.420538		1.49932	6.16452		1.47283	1.03588
	1.52212	0.403011		1.50015	6.15868		1.47377	0.240129			2.36862	21.7359		11.4756	14.7719		1.47373	1.45215			1.47438	0.420909		1.50015	6.15868		1.47367	1.03746
	1.52295	0.388602		1.50099	6.1691		1.4746	0.239637			2.36945	21.726		11.4765	14.9428		1.47456	1.4479			1.47521	0.420348		1.50099	6.1691		1.4745	1.04486
	1.52378	0.385035		1.50182	6.18195		1.47544	0.239915			2.37028	21.739		11.4773	14.945		1.47539	1.44865			1.47604	0.419025		1.50182	6.18195		1.47533	1.04848
	1.5246	0.389112		1.50265	6.16893		1.47627	0.240009			2.37111	21.7724		11.4781	14.824		1.47622	1.44848			1.47687	0.418905		1.50265	6.16893		1.47616	1.04423
	1.52543	0.391204		1.50348	6.17597		1.4771	0.23974			2.37194	21.7273		11.479	14.9238		1.47706	1.44482			1.47771	0.417913		1.50348	6.17597		1.47699	1.04014
	1.52626	0.395107		1.50431	6.17243		1.47793	0.239513			2.37278	21.6821		11.4798	14.9541		1.47789	1.4449			1.47854	0.418123		1.50431	6.17243		1.47782	1.04502
	1.52709	0.393655		1.50515	6.16473		1.47876	0.239513			2.37361	21.6982		11.4806	15.0193		1.47872	1.44365			1.47937	0.41653		1.50515	6.16473		1.47866	1.03242
	1.52791	0.392766		1.50598	6.17083		1.47959	0.239237			2.37444	21.6543		11.4815	15.0457		1.47955	1.44427			1.4802	0.416039		1.50598	6.17083		1.47949	1.01368
	1.52874	0.396419		1.50681	6.13678		1.48043	0.238363			2.37527	21.6079		11.4823	15.0201		1.48038	1.44402			1.48103	0.41612		1.50681	6.13678		1.48032	1.00581
	1.52957	0.40248		1.50764	6.11372		1.48126	0.237714			2.3761	21.6425		11.4831	15.0421		1.48121	1.4419			1.48186	0.41648		1.50764	6.11372		1.48115	1.00691
	1.5304	0.401862		1.50847	6.1194		1.48209	0.237256			2.37694	21.6468		11.484	15.0843		1.48205	1.4394			1.4827	0.415629		1.50847	6.1194		1.48198	1.00424
	1.53123	0.397634		1.5093	6.13636		1.48292	0.236921			2.37777	21.679		11.4848	15.0053		1.48288	1.43802			1.48353	0.414126		1.5093	6.13636		1.48281	1.00581
	1.53205	0.396766		1.51014	6.13751		1.48375	0.236696			2.3786	21.6908		11.4856	15.0836		1.48371	1.43665			1.48436	0.414306		1.51014	6.13751		1.48364	1.01053
	1.53288	0.39566		1.51097	6.11773		1.48458	0.236683			2.37943	21.6939		11.4865	15.1245		1.48454	1.43656			1.48519	0.413915		1.51097	6.11773		1.48447	1.02675
	1.53371	0.398544		1.5118	6.10485		1.48541	0.236308			2.38026	21.6994		11.4873	15.221		1.48537	1.43798			1.48602	0.413785		1.5118	6.10485		1.48531	1.02439
	1.53453	0.402415		1.51263	6.10299		1.48625	0.236181			2.38109	21.7242		11.4881	15.2305		1.4862	1.44127			1.48686	0.412793		1.51263	6.10299		1.48614	1.0277
	1.53536	0.39926		1.51347	6.0842		1.48708	0.236075			2.38193	21.7638		11.489	15.3245		1.48703	1.44327			1.48769	0.410769		1.51347	6.0842		1.48697	1.04281
	1.53619	0.391421		1.5143	6.08469		1.48791	0.23523			2.38276	21.765		11.4898	15.4829		1.48786	1.44632			1.48852	0.410489		1.5143	6.08469		1.4878	1.04958
	1.53702	0.390966		1.51513	6.08701		1.48874	0.234577			2.38359	21.7799		11.4906	15.4071		1.4887	1.44161			1.48935	0.41126		1.51513	6.08701		1.48863	1.04754
	1.53784	0.396723		1.51596	6.11132		1.48957	0.234684			2.38442	21.752		11.4915	15.4956		1.48953	1.43911			1.49018	0.410569		1.51596	6.11132		1.48946	1.03699
	1.53867	0.400789		1.51679	6.12876		1.4904	0.234699			2.38525	21.6833		11.4923	15.4125		1.49036	1.43998			1.49101	0.409777		1.51679	6.12876		1.4903	1.03305
	1.5395	0.395042		1.51762	6.12918		1.49124	0.234429			2.38609	21.6963		11.4931	15.3719		1.49119	1.44052			1.49185	0.409036		1.51762	6.12918		1.49113	1.03132
	1.54033	0.39501		1.51846	6.16041		1.49207	0.234296			2.38692	21.7106		11.4939	15.3001		1.49202	1.44023			1.49268	0.409146		1.51846	6.16041		1.49196	1.03573
	1.54116	0.405949		1.51929	6.13976		1.4929	0.234363			2.38775	21.6753		11.4948	15.2561		1.49285	1.43606			1.49351	0.409236		1.51929	6.13976		1.49279	1.04029
	1.54198	0.414644		1.52012	6.10964		1.49373	0.234531			2.38858	21.653		11.4956	15.1465		1.49369	1.42973			1.49434	0.407743		1.52012	6.10964		1.49362	1.04895
	1.54281	0.420716		1.52095	6.1147		1.49456	0.2345			2.38941	21.611		11.4964	15.1357		1.49452	1.42798			1.49517	0.407533		1.52095	6.1147		1.49445	1.05478
	1.54364	0.424868		1.52178	6.11888		1.49539	0.234388			2.39025	21.5379		11.4973	15.1504		1.49535	1.42848			1.49601	0.406832		1.52178	6.11888		1.49528	1.06076
	1.54446	0.422515		1.52262	6.13507		1.49622	0.233763			2.39108	21.4884		11.4981	15.0498		1.49618	1.42531			1.49684	0.40571		1.52262	6.13507		1.49612	1.06564
	1.54529	0.416412		1.52345	6.1449		1.49706	0.233023			2.39191	21.4513		11.4989	14.9493		1.49701	1.42277			1.49767	0.404187		1.52345	6.1449		1.49695	1.05714
	1.54612	0.412509		1.52428	6.13918		1.49789	0.23256			2.39274	21.4383		11.4998	15.1556		1.49784	1.42135			1.4985	0.403515		1.52428	6.13918		1.49778	1.05399
	1.54695	0.409831		1.52511	6.13932		1.49872	0.232384			2.39357	21.3863		11.5006	15.0574		1.49867	1.41852			1.49933	0.402604		1.52511	6.13932		1.49861	1.04659
	1.54777	0.409928		1.52594	6.14842		1.49955	0.233241			2.3944	21.4012		11.5014	14.9594		1.49951	1.41335			1.50016	0.401221		1.52594	6.14842		1.49944	1.03588
	1.5486	0.402231		1.52677	6.15232		1.50038	0.234019			2.39524	21.3653		11.5023	15.1006		1.50034	1.41181			1.501	0.400459		1.52677	6.15232		1.50027	1.04139
	1.54943	0.400648		1.52761	6.13901		1.50121	0.234334			2.39607	21.3387		11.5031	15.0421		1.50117	1.41423			1.50183	0.399838		1.52761	6.13901		1.5011	1.04124
	1.55026	0.403466		1.52844	6.11865		1.50204	0.23462			2.3969	21.2589		11.5039	14.9318		1.502	1.41568			1.50266	0.400199		1.52844	6.11865		1.50194	1.03604
	1.55109	0.403076		1.52927	6.1025		1.50288	0.234536			2.39773	21.1908		11.5048	14.9377		1.50283	1.41177			1.50349	0.399868		1.52927	6.1025		1.50277	1.03935
	1.55191	0.414352		1.5301	6.0971		1.50371	0.234141			2.39856	21.1326		11.5056	15.0929		1.50366	1.41098			1.50432	0.399938		1.5301	6.0971		1.5036	1.04549
	1.55274	0.427774		1.53093	6.08894		1.50454	0.23361			2.3994	21.1524		11.5064	15.0475		1.50449	1.4136			1.50516	0.399027		1.53093	6.08894		1.50443	1.06249
	1.55357	0.424326		1.53177	6.05883		1.50537	0.233557			2.40023	21.1432		11.5073	14.9229		1.50533	1.41193			1.50599	0.398636		1.53177	6.05883		1.50526	1.06265
	1.55439	0.428001		1.5326	6.03577		1.5062	0.233127			2.40106	21.1364		11.5081	14.8409		1.50616	1.40522			1.50682	0.397955		1.5326	6.03577		1.50609	1.06218
	1.55522	0.432804		1.53343	6.05015		1.50703	0.232934			2.40189	21.059		11.5089	14.7655		1.50699	1.40998			1.50765	0.397724		1.53343	6.05015		1.50692	1.06249
	1.55605	0.433249		1.53426	6.0571		1.50786	0.232528			2.40272	21.0281		11.5098	14.7091		1.50782	1.40831			1.50848	0.396873		1.53426	6.0571		1.50776	1.06769
	1.55688	0.435764		1.53509	6.05524		1.5087	0.23192			2.40355	21.0429		11.5106	14.6631		1.50865	1.40752			1.50931	0.397624		1.53509	6.05524		1.50859	1.06218
	1.5577	0.435938		1.53592	6.02033		1.50953	0.231365			2.40439	21.0188		11.5114	14.6654		1.50948	1.40685			1.51015	0.397784		1.53592	6.02033		1.50942	1.06171
	1.55853	0.434181		1.53676	6.03138		1.51036	0.230834			2.40522	21.0553		11.5122	14.6653		1.51032	1.40272			1.51098	0.396782		1.53676	6.03138		1.51025	1.06297
	1.55936	0.429855		1.53759	6.0246		1.51119	0.230283			2.40605	21.072		11.5131	14.7037		1.51115	1.40193			1.51181	0.39546		1.53759	6.0246		1.51108	1.0636
	1.56019	0.427535		1.53842	6.02565		1.51202	0.230244			2.40688	21.0702		11.5139	14.7839		1.51198	1.40622			1.51264	0.394859		1.53842	6.02565		1.51191	1.04911
	1.56101	0.421377		1.53925	6.03434		1.51285	0.230167			2.40771	21.0361		11.5147	14.7768		1.51281	1.40752			1.51347	0.394769		1.53925	6.03434		1.51274	1.03793
	1.56184	0.421442		1.54008	6.02551		1.51368	0.230421			2.40855	21.0157		11.5156	14.8016		1.51364	1.40656			1.51431	0.394217		1.54008	6.02551		1.51358	1.03982
	1.56267	0.429931		1.54092	6.01641		1.51452	0.230243			2.40938	20.9934		11.5164	14.8117		1.51447	1.40789			1.51514	0.393486		1.54092	6.01641		1.51441	1.04313
	1.5635	0.440947		1.54175	5.99839		1.51535	0.230023			2.41021	20.9978		11.5173	14.8017		1.5153	1.41102			1.51597	0.393045		1.54175	5.99839		1.51524	1.03856
	1.56432	0.454314		1.54258	5.98358		1.51618	0.229316			2.41104	20.9928		11.5181	14.7655		1.51614	1.4106			1.5168	0.393045		1.54258	5.98358		1.51607	1.0436
	1.56515	0.461513		1.54341	5.95153		1.51701	0.228715			2.41187	20.9718		11.5189	14.7477		1.51697	1.40635			1.51763	0.393005		1.54341	5.95153		1.5169	1.03919
	1.56598	0.458272		1.54424	5.94146		1.51784	0.228239			2.4127	20.9718		11.5197	14.8709		1.5178	1.40472			1.51846	0.392434		1.54424	5.94146		1.51773	1.04202
	1.56681	0.449924		1.54507	5.92687		1.51867	0.227778			2.41354	21.0126		11.5206	14.9556		1.51863	1.40189			1.5193	0.391392		1.54507	5.92687		1.51856	1.03699
	1.56763	0.445598		1.54591	5.90899		1.51951	0.227718			2.41437	21.0479		11.5214	14.9529		1.51946	1.39305			1.52013	0.39054		1.54591	5.90899		1.5194	1.03195
	1.56846	0.445977		1.54674	5.90007		1.52034	0.228235			2.4152	21.0231		11.5222	14.8781		1.52029	1.38935			1.52096	0.39056		1.54674	5.90007		1.52023	1.04202
	1.56929	0.445153		1.54757	5.89047		1.52117	0.228303			2.41603	20.9575		11.5231	14.8746		1.52112	1.3848			1.52179	0.39044		1.54757	5.89047		1.52106	1.03951
	1.57012	0.440676		1.5484	5.86811		1.522	0.228023			2.41686	20.9693		11.5239	15.0504		1.52195	1.37897			1.52262	0.390009		1.5484	5.86811		1.52189	1.03699
	1.57094	0.439917		1.54923	5.85147		1.52283	0.227538			2.4177	20.9476		11.5247	15.0125		1.52279	1.38009			1.52346	0.389408		1.54923	5.85147		1.52272	1.03872
	1.57177	0.437737		1.55007	5.83782		1.52366	0.227316			2.41853	20.9235		11.5256	14.9707		1.52362	1.37909			1.52429	0.389118		1.55007	5.83782		1.52355	1.04139
	1.5726	0.438735		1.5509	5.82836		1.52449	0.227166			2.41936	20.8344		11.5264	15.0558		1.52445	1.37584			1.52512	0.388557		1.5509	5.82836		1.52438	1.03447
	1.57343	0.437174		1.55173	5.82632		1.52533	0.226988			2.42019	20.7577		11.5272	14.9785		1.52528	1.37618			1.52595	0.387615		1.55173	5.82632		1.52522	1.02927
	1.57425	0.439201		1.55256	5.83045		1.52616	0.226918			2.42102	20.7428		11.5281	15.0031		1.52611	1.37363			1.52678	0.387054		1.55256	5.83045		1.52605	1.00975
	1.57508	0.438551		1.55339	5.82073		1.52699	0.227123			2.42185	20.7206		11.5289	14.8821		1.52694	1.37005			1.52761	0.386733		1.55339	5.82073		1.52688	1.00298
	1.57591	0.428674		1.55422	5.80482		1.52782	0.226953			2.42269	20.7218		11.5297	14.7765		1.52778	1.36534			1.52845	0.386513		1.55422	5.80482		1.52771	0.999512
	1.57674	0.42373		1.55506	5.79138		1.52865	0.226715			2.42352	20.6834		11.5306	14.7203		1.52861	1.35913			1.52928	0.387324		1.55506	5.79138		1.52854	0.993057
	1.57756	0.428478		1.55589	5.77692		1.52948	0.226599			2.42435	20.6568		11.5314	14.5392		1.52944	1.35296			1.53011	0.386533		1.55589	5.77692		1.52937	0.981248
	1.57839	0.422613		1.55672	5.76026		1.53032	0.226367			2.42518	20.629		11.5322	14.4957		1.53027	1.34813			1.53094	0.385551		1.55672	5.76026		1.5302	0.980146
	1.57922	0.416206		1.55755	5.73708		1.53115	0.226159			2.42601	20.6092		11.533	14.4934		1.5311	1.34775			1.53177	0.38533		1.55755	5.73708		1.53104	0.992427
	1.58005	0.408822		1.55838	5.71772		1.53198	0.226104			2.42685	20.6339		11.5339	14.4329		1.53193	1.34629			1.53261	0.385661		1.55838	5.71772		1.53187	0.988333
	1.58087	0.400431		1.55922	5.70217		1.53281	0.225776			2.42768	20.6073		11.5347	14.3265		1.53276	1.34496			1.53344	0.385942		1.55922	5.70217		1.5327	0.967549
	1.5817	0.403889		1.56005	5.68748		1.53364	0.225094			2.42851	20.5677		11.5356	14.3749		1.5336	1.34229			1.53427	0.385701		1.56005	5.68748		1.53353	0.957315
	1.58253	0.400301		1.56088	5.6913		1.53447	0.224485			2.42934	20.5591		11.5364	14.5362		1.53443	1.34359			1.5351	0.385541		1.56088	5.6913		1.53436	0.956528
	1.58336	0.391443		1.56171	5.7185		1.5353	0.223975			2.43017	20.5201		11.5372	14.717		1.53526	1.34517			1.53593	0.38534		1.56171	5.7185		1.53519	0.951962
	1.58418	0.384461		1.56254	5.72199		1.53614	0.223648			2.431	20.5027		11.538	14.7775		1.53609	1.34292			1.53676	0.38496		1.56254	5.72199		1.53602	0.94897
	1.58501	0.377446		1.56337	5.70543		1.53697	0.22365			2.43184	20.4582		11.5389	14.793		1.53692	1.33908			1.5376	0.384088		1.56337	5.70543		1.53686	0.950387
	1.58584	0.37222		1.56421	5.70188		1.5378	0.223866			2.43267	20.4143		11.5397	14.7896		1.53775	1.3405			1.53843	0.384278		1.56421	5.70188		1.53769	0.94771
	1.58667	0.370974		1.56504	5.68297		1.53863	0.224258			2.4335	20.4347		11.5405	14.8287		1.53859	1.34029			1.53926	0.384519		1.56504	5.68297		1.53852	0.958102
	1.58749	0.364035		1.56587	5.67032		1.53946	0.224278			2.43433	20.4706		11.5414	14.6194		1.53942	1.33679			1.54009	0.384599		1.56587	5.67032		1.53935	0.967864
	1.58832	0.368578		1.5667	5.66605		1.54029	0.223735			2.43516	20.5027		11.5422	14.6275		1.54025	1.33563			1.54092	0.384409		1.5667	5.66605		1.54018	0.968022
	1.58915	0.376785		1.56753	5.66671		1.54112	0.222804			2.436	20.4755		11.543	14.6833		1.54108	1.33642			1.54176	0.384709		1.56753	5.66671		1.54101	0.966605
	1.58998	0.377761		1.56837	5.65296		1.54196	0.221869			2.43683	20.4254		11.5439	14.6001		1.54191	1.33458			1.54259	0.384148		1.56837	5.65296		1.54184	0.953851
	1.5908	0.382759		1.5692	5.64935		1.54279	0.221304			2.43766	20.4112		11.5447	14.6163		1.54274	1.33329			1.54342	0.383757		1.5692	5.64935		1.54268	0.942042
	1.59163	0.383333		1.57003	5.65282		1.54362	0.220898			2.43849	20.4601		11.5455	14.7023		1.54357	1.33121			1.54425	0.383006		1.57003	5.65282		1.54351	0.932752
	1.59246	0.3829		1.57086	5.64526		1.54445	0.220595			2.43932	20.5436		11.5464	14.6696		1.54441	1.332			1.54508	0.382174		1.57086	5.64526		1.54434	0.921416
	1.59329	0.37969		1.57169	5.61164		1.54528	0.220386			2.44015	20.6005		11.5472	14.5234		1.54524	1.32883			1.54591	0.381483		1.57169	5.61164		1.54517	0.911339
	1.59411	0.370984		1.57252	5.59892		1.54611	0.220183			2.44099	20.5553		11.548	14.6426		1.54607	1.32529			1.54675	0.380852		1.57252	5.59892		1.546	0.895436
	1.59494	0.36577		1.57336	5.59728		1.54695	0.219373			2.44182	20.5758		11.5489	14.6649		1.5469	1.32466			1.54758	0.381152		1.57336	5.59728		1.54683	0.883469
	1.59577	0.366257		1.57419	5.60931		1.54778	0.218836			2.44265	20.5888		11.5497	14.717		1.54773	1.32541			1.54841	0.381293		1.57419	5.60931		1.54767	0.876699
	1.5966	0.356793		1.57502	5.60725		1.54861	0.218706			2.44348	20.6407		11.5505	14.7222		1.54856	1.32441			1.54924	0.381223		1.57502	5.60725		1.5485	0.861741
	1.59742	0.363504		1.57585	5.58388		1.54944	0.218403			2.44431	20.6871		11.5513	14.7234		1.54939	1.325			1.55007	0.381653		1.57585	5.58388		1.54933	0.84017
	1.59825	0.364946		1.57668	5.56581		1.55027	0.217954			2.44515	20.6655		11.5522	14.8324		1.55022	1.32316			1.55091	0.380571		1.57668	5.56581		1.55016	0.831667
	1.59908	0.366366		1.57752	5.56816		1.5511	0.217533			2.44598	20.6741		11.553	14.8146		1.55106	1.32154			1.55174	0.37996		1.57752	5.56816		1.55099	0.829306
	1.59991	0.368968		1.57835	5.5469		1.55193	0.217339			2.44681	20.6197		11.5539	14.9219		1.55189	1.31912			1.55257	0.3801		1.57835	5.5469		1.55182	0.826786
	1.60073	0.371863		1.57918	5.55143		1.55276	0.217145			2.44764	20.5665		11.5547	14.872		1.55272	1.31762			1.5534	0.380191		1.57918	5.55143		1.55265	0.825212
	1.60156	0.37119		1.58001	5.54788		1.5536	0.216874			2.44847	20.5776		11.5555	14.9649		1.55355	1.3175			1.55423	0.380271		1.58001	5.54788		1.55349	0.830408
	1.60239	0.368567		1.58084	5.54279		1.55443	0.216251			2.44931	20.5993		11.5564	14.9603		1.55438	1.31362			1.55507	0.38012		1.58084	5.54279		1.55432	0.833084
	1.60322	0.3744		1.58167	5.53141		1.55526	0.215848			2.45014	20.5795		11.5572	14.9954		1.55521	1.30983			1.5559	0.380802		1.58167	5.53141		1.55515	0.82222
	1.60404	0.368274		1.58251	5.52078		1.55609	0.215684			2.45097	20.5708		11.558	15.1424		1.55605	1.30837			1.55673	0.38016		1.58251	5.52078		1.55598	0.808837
	1.60487	0.362799		1.58334	5.50635		1.55692	0.215258			2.4518	20.5714		11.5588	15.0748		1.55688	1.30699			1.55756	0.379419		1.58334	5.50635		1.55681	0.807105
	1.6057	0.358354		1.58417	5.49023		1.55775	0.215098			2.45263	20.5652		11.5597	14.9328		1.55771	1.30724			1.55839	0.379269		1.58417	5.49023		1.55764	0.80679
	1.60653	0.353312		1.585	5.48584		1.55859	0.214842			2.45347	20.5739		11.5605	14.9699		1.55854	1.30679			1.55923	0.379559		1.585	5.48584		1.55847	0.81293
	1.60735	0.349453		1.58583	5.48199		1.55942	0.214528			2.4543	20.5844		11.5613	14.8369		1.55937	1.30587			1.56006	0.379409		1.58583	5.48199		1.5593	0.823007
	1.60818	0.354852		1.58667	5.47376		1.56025	0.214515			2.45513	20.5739		11.5622	14.7549		1.5602	1.30449			1.56089	0.378888		1.58667	5.47376		1.56014	0.822063
	1.60901	0.365976		1.5875	5.47047		1.56108	0.214375			2.45596	20.5603		11.563	14.6883		1.56103	1.30641			1.56172	0.378197		1.5875	5.47047		1.56097	0.820803
	1.60984	0.360284		1.58833	5.46545		1.56191	0.213787			2.45679	20.5442		11.5638	14.7253		1.56187	1.30787			1.56255	0.377305		1.58833	5.46545		1.5618	0.822535
	1.61066	0.3623		1.58916	5.46538		1.56274	0.213441			2.45762	20.5652		11.5647	14.7234		1.5627	1.30858			1.56338	0.376674		1.58916	5.46538		1.56263	0.825527
	1.61149	0.366951		1.58999	5.47793		1.56357	0.213915			2.45846	20.5652		11.5655	14.6367		1.56353	1.31137			1.56422	0.376463		1.58999	5.47793		1.56346	0.826629
	1.61232	0.36655		1.59082	5.47685		1.56441	0.214694			2.45929	20.5987		11.5663	14.7064		1.56436	1.31183			1.56505	0.376043		1.59082	5.47685		1.56429	0.827259
	1.61315	0.371982		1.59166	5.47373		1.56524	0.21478			2.46012	20.6512		11.5672	14.7564		1.56519	1.30979			1.56588	0.375522		1.59166	5.47373		1.56513	0.837651
	1.61397	0.367493		1.59249	5.4789		1.56607	0.214726			2.46095	20.6692		11.568	14.6589		1.56602	1.30899			1.56671	0.375652		1.59249	5.4789		1.56596	0.838123
	1.6148	0.371461		1.59332	5.4892		1.5669	0.214854			2.46178	20.7298		11.5688	14.7709		1.56686	1.30637			1.56754	0.375381		1.59332	5.4892		1.56679	0.823795
	1.61563	0.37183		1.59415	5.48068		1.56773	0.214481			2.46261	20.767		11.5697	14.9083		1.56769	1.30687			1.56838	0.3746		1.59415	5.48068		1.56762	0.814505
	1.61646	0.367027		1.59498	5.49628		1.56856	0.213616			2.46345	20.7645		11.5705	15.005		1.56852	1.3105			1.56921	0.373528		1.59498	5.49628		1.56845	0.819071
	1.61728	0.366843		1.59582	5.50511		1.5694	0.213093			2.46428	20.7187		11.5713	15.1076		1.56935	1.3107			1.57004	0.372856		1.59582	5.50511		1.56928	0.825684
	1.61811	0.362658		1.59665	5.51264		1.57023	0.212635			2.46511	20.7366		11.5722	15.1323		1.57018	1.30904			1.57087	0.371704		1.59665	5.51264		1.57011	0.827888
	1.61894	0.356153		1.59748	5.49227		1.57106	0.212201			2.46594	20.7137		11.573	15.161		1.57101	1.30883			1.5717	0.371554		1.59748	5.49227		1.57095	0.831667
	1.61977	0.364924		1.59831	5.50403		1.57189	0.211867			2.46677	20.7156		11.5738	15.258		1.57184	1.31087			1.57253	0.371544		1.59831	5.50403		1.57178	0.830093
	1.62059	0.367287		1.59914	5.51212		1.57272	0.211439			2.46761	20.7243		11.5747	15.1748		1.57268	1.31104			1.57337	0.371313		1.59914	5.51212		1.57261	0.821905
	1.62142	0.371928		1.59997	5.50553		1.57355	0.211458			2.46844	20.7366		11.5755	15.1231		1.57351	1.31041			1.5742	0.370502		1.59997	5.50553		1.57344	0.82411
	1.62225	0.372958		1.60081	5.49546		1.57438	0.211389			2.46927	20.7335		11.5763	15.1524		1.57434	1.30829			1.57503	0.36936		1.60081	5.49546		1.57427	0.831038
	1.62308	0.376633		1.60164	5.48227		1.57522	0.211091			2.4701	20.7614		11.5771	15.1448		1.57517	1.3077			1.57586	0.368708		1.60164	5.48227		1.5751	0.830723
	1.6239	0.371158		1.60247	5.45848		1.57605	0.210883			2.47093	20.7323		11.578	15.1076		1.576	1.30641			1.57669	0.368208		1.60247	5.45848		1.57593	0.832455
	1.62473	0.363482		1.6033	5.44032		1.57688	0.211136			2.47176	20.7595		11.5788	15.0159		1.57683	1.30629			1.57753	0.367596		1.6033	5.44032		1.57676	0.836706
	1.62556	0.36268		1.60413	5.41695		1.57771	0.211373			2.4726	20.7472		11.5796	14.9881		1.57766	1.30583			1.57836	0.366815		1.60413	5.41695		1.5776	0.829463
	1.62639	0.363374		1.60497	5.38818		1.57854	0.211015			2.47343	20.7936		11.5805	14.9525		1.57849	1.30612			1.57919	0.366334		1.60497	5.38818		1.57843	0.815135
	1.62721	0.367016		1.6058	5.36084		1.57937	0.21069			2.47426	20.8437		11.5813	14.9977		1.57933	1.30587			1.58002	0.365031		1.6058	5.36084		1.57926	0.800019
	1.62804	0.369326		1.60663	5.34496		1.58021	0.210398			2.47509	20.9037		11.5821	15.2138		1.58016	1.30433			1.58085	0.36418		1.60663	5.34496		1.58009	0.781912
	1.62887	0.379441		1.60746	5.33602		1.58104	0.210078			2.47592	20.8499		11.583	15.2848		1.58099	1.30412			1.58168	0.363759		1.60746	5.33602		1.58092	0.771363
	1.6297	0.38316		1.60829	5.31997		1.58187	0.20971			2.47676	20.8066		11.5838	15.3826		1.58182	1.30212			1.58252	0.363288		1.60829	5.31997		1.58175	0.768371
	1.63052	0.375527		1.60912	5.29965		1.5827	0.209523			2.47759	20.7911		11.5846	15.3961		1.58265	1.30024			1.58335	0.362256		1.60912	5.29965		1.58258	0.773567
	1.63135	0.372513		1.60996	5.29157		1.58353	0.20938			2.47842	20.7874		11.5855	15.4054		1.58348	1.30078			1.58418	0.361354		1.60996	5.29157		1.58342	0.785376
	1.63218	0.373077		1.61079	5.28878		1.58436	0.209157			2.47925	20.8109		11.5863	15.4638		1.58431	1.2992			1.58501	0.360322		1.61079	5.28878		1.58425	0.793721
	1.63301	0.372036		1.61162	5.27672		1.58519	0.20897			2.48008	20.8103		11.5871	15.4297		1.58515	1.29799			1.58584	0.360002		1.61162	5.27672		1.58508	0.803326
	1.63383	0.370703		1.61245	5.27738		1.58603	0.208721			2.48092	20.783		11.588	15.4771		1.58598	1.29862			1.58668	0.360022		1.61245	5.27738		1.58591	0.815292
	1.63466	0.374703		1.61329	5.29423		1.58686	0.209014			2.48175	20.7632		11.5888	15.5009		1.58681	1.29891			1.58751	0.359431		1.61329	5.29423		1.58674	0.823637
	1.63549	0.374031		1.61412	5.30206		1.58769	0.209499			2.48258	20.7725		11.5896	15.4146		1.58764	1.29953			1.58834	0.35925		1.61412	5.30206		1.58757	0.822063
	1.63632	0.375213		1.61495	5.30601		1.58852	0.210049			2.48341	20.8047		11.5905	15.4642		1.58847	1.29803			1.58917	0.358709		1.61495	5.30601		1.58841	0.82285
	1.63714	0.3811		1.61578	5.29289		1.58935	0.210507			2.48424	20.8041		11.5913	15.4456		1.5893	1.29637			1.59	0.357818		1.61578	5.29289		1.58924	0.825054
	1.63797	0.387583		1.61661	5.29406		1.59018	0.21026			2.48508	20.7818		11.5921	15.3555		1.59014	1.29307			1.59083	0.357737		1.61661	5.29406		1.59007	0.834816
	1.6388	0.387182		1.61744	5.30732		1.59101	0.210267			2.48591	20.7731		11.593	15.4305		1.59097	1.29057			1.59167	0.357607		1.61744	5.30732		1.5909	0.851979
	1.63963	0.392191		1.61828	5.31816		1.59185	0.210391			2.48674	20.8016		11.5938	15.3819		1.5918	1.29199			1.5925	0.357106		1.61828	5.31816		1.59173	0.852766
	1.64045	0.389708		1.61911	5.3245		1.59268	0.210457			2.48757	20.7694		11.5946	15.3278		1.59263	1.29303			1.59333	0.356325		1.61911	5.3245		1.59256	0.840327
	1.64128	0.385903		1.61994	5.3175		1.59351	0.210157			2.4884	20.7725		11.5954	15.2669		1.59346	1.29291			1.59416	0.355914		1.61994	5.3175		1.59339	0.836706
	1.64211	0.378368		1.62077	5.30122		1.59434	0.209651			2.48923	20.835		11.5963	15.2538		1.59429	1.29295			1.59499	0.355393		1.62077	5.30122		1.59423	0.843634
	1.64294	0.377826		1.6216	5.28629		1.59517	0.209222			2.49007	20.8635		11.5971	15.245		1.59512	1.29024			1.59583	0.354211		1.6216	5.28629		1.59506	0.844264
	1.64376	0.381382		1.62244	5.2671		1.596	0.209122			2.4909	20.8684		11.5979	15.2527		1.59596	1.28732			1.59666	0.352598		1.62244	5.2671		1.59589	0.847255
	1.64459	0.375299		1.62327	5.25204		1.59684	0.209188			2.49173	20.8629		11.5988	15.1773		1.59679	1.28491			1.59749	0.351145		1.62327	5.25204		1.59672	0.859222
	1.64542	0.372166		1.6241	5.24457		1.59767	0.208736			2.49256	20.8468		11.5996	15.2689		1.59762	1.28291			1.59832	0.350704		1.6241	5.24457		1.59755	0.861583
	1.64625	0.372806		1.62493	5.24425		1.5985	0.208505			2.49339	20.8208		11.6004	15.311		1.59845	1.28211			1.59915	0.350363		1.62493	5.24425		1.59838	0.861111
	1.64707	0.374833		1.62576	5.23587		1.59933	0.208536			2.49423	20.8282		11.6013	15.4104		1.59928	1.28336			1.59998	0.349762		1.62576	5.23587		1.59921	0.862686
	1.6479	0.38188		1.62659	5.22592		1.60016	0.208519			2.49506	20.8121		11.6021	15.4159		1.60011	1.28495			1.60082	0.34892		1.62659	5.22592		1.60004	0.868196
	1.64873	0.387356		1.62743	5.21646		1.60099	0.208175			2.49589	20.7998		11.6029	15.4852		1.60095	1.28445			1.60165	0.34884		1.62743	5.21646		1.60088	0.865362
	1.64956	0.381252		1.62826	5.2125		1.60182	0.207659			2.49672	20.8202		11.6038	15.5653		1.60178	1.28441			1.60248	0.349371		1.62826	5.2125		1.60171	0.852924
	1.65038	0.373662		1.62909	5.20832		1.60265	0.207193			2.49755	20.8127		11.6046	15.6602		1.60261	1.28524			1.60331	0.349682		1.62909	5.20832		1.60254	0.846783
	1.65121	0.377468		1.62992	5.20703		1.60349	0.206924			2.49838	20.8406		11.6054	15.6763		1.60344	1.28436			1.60414	0.349993		1.62992	5.20703		1.60337	0.847098
	1.65204	0.379474		1.63075	5.19743		1.60432	0.206343			2.49922	20.8641		11.6063	15.5943		1.60427	1.28224			1.60498	0.349512		1.63075	5.19743		1.6042	0.846783
	1.65287	0.377392		1.63159	5.19668		1.60515	0.205871			2.50005	20.8629		11.6071	15.6672		1.6051	1.27878			1.60581	0.3488		1.63159	5.19668		1.60503	0.844421
	1.65369	0.373174		1.63242	5.2178		1.60598	0.205296			2.50088	20.8406		11.6079	15.6685		1.60593	1.27657			1.60664	0.34843		1.63242	5.2178		1.60587	0.841272
	1.65452	0.366865		1.63325	5.21332		1.60681	0.204992			2.50171	20.783		11.6088	15.6353		1.60676	1.27624			1.60747	0.348109		1.63325	5.21332		1.6067	0.840642
	1.65535	0.367092		1.63408	5.183		1.60764	0.205323			2.50254	20.7985		11.6096	15.7459		1.6076	1.27599			1.6083	0.347979		1.63408	5.183		1.60753	0.841902
	1.65618	0.368719		1.63491	5.15787		1.60848	0.205084			2.50338	20.8004		11.6104	15.684		1.60843	1.27553			1.60913	0.347468		1.63491	5.15787		1.60836	0.858592
	1.657	0.372405		1.63574	5.1513		1.60931	0.204881			2.50421	20.7781		11.6113	15.6591		1.60926	1.2757			1.60997	0.347117		1.63574	5.1513		1.60919	0.878903
	1.65783	0.376449		1.63658	5.1295		1.61014	0.205085			2.50504	20.7552		11.6121	15.5946		1.61009	1.27353			1.6108	0.346566		1.63658	5.1295		1.61002	0.886933
	1.65866	0.375733		1.63741	5.10416		1.61097	0.204992			2.50587	20.7503		11.6129	15.5291		1.61092	1.27103			1.61163	0.346416		1.63741	5.10416		1.61085	0.884414
	1.65949	0.379799		1.63824	5.08952		1.6118	0.204849			2.5067	20.7274		11.6137	15.5447		1.61175	1.27099			1.61246	0.346947		1.63824	5.08952		1.61169	0.882367
	1.66031	0.384938		1.63907	5.07612		1.61263	0.205569			2.50753	20.7107		11.6146	15.5718		1.61258	1.27099			1.61329	0.346556		1.63907	5.07612		1.61252	0.879218
	1.66114	0.380926		1.6399	5.06206		1.61346	0.206372			2.50837	20.7175		11.6154	15.5532		1.61342	1.27124			1.61413	0.346285		1.6399	5.06206		1.61335	0.880635
	1.66197	0.377349		1.64074	5.06091		1.6143	0.206812			2.5092	20.6847		11.6162	15.6819		1.61425	1.27086			1.61496	0.346295		1.64074	5.06091		1.61418	0.886933
	1.6628	0.3793		1.64157	5.04301		1.61513	0.206403			2.51003	20.6185		11.6171	15.8231		1.61508	1.27015			1.61579	0.347037		1.64157	5.04301		1.61501	0.889768
	1.66362	0.384797		1.6424	5.02098		1.61596	0.206063			2.51086	20.5807		11.6179	15.9459		1.61591	1.26999			1.61662	0.347167		1.6424	5.02098		1.61584	0.890082
	1.66445	0.38741		1.64323	5.00687		1.61679	0.206499			2.51169	20.5628		11.6187	15.9976		1.61674	1.2699			1.61745	0.346736		1.64323	5.00687		1.61667	0.891185
	1.66528	0.387627		1.64406	5.00706		1.61762	0.206631			2.51253	20.5863		11.6196	16.0124		1.61757	1.26882			1.61828	0.346185		1.64406	5.00706		1.6175	0.891185
	1.66611	0.390717		1.64489	4.98526		1.61845	0.206323			2.51336	20.5677		11.6204	16.0251		1.61841	1.26482			1.61912	0.345684		1.64489	4.98526		1.61834	0.884257
	1.66693	0.391606		1.64573	4.99059		1.61929	0.20593			2.51419	20.5343		11.6212	16.0018		1.61924	1.26194			1.61995	0.345744		1.64573	4.99059		1.61917	0.881265
	1.66776	0.390033		1.64656	5.00216		1.62012	0.205821			2.51502	20.4761		11.6221	15.9111		1.62007	1.26023			1.62078	0.346436		1.64656	5.00216		1.62	0.888823
	1.66859	0.386315		1.64739	4.99563		1.62095	0.205568			2.51585	20.413		11.6229	15.8224		1.6209	1.25873			1.62161	0.347628		1.64739	4.99563		1.62083	0.889295
	1.66942	0.380254		1.64822	4.99887		1.62178	0.205564			2.51668	20.3258		11.6237	15.6584		1.62173	1.25677			1.62244	0.34886		1.64822	4.99887		1.62166	0.895436
	1.67024	0.374129		1.64905	5.00868		1.62261	0.205823			2.51752	20.2781		11.6246	15.5386		1.62256	1.25711			1.62328	0.349201		1.64905	5.00868		1.62249	0.899215
	1.67107	0.372123		1.64989	5.00298		1.62344	0.20583			2.51835	20.2552		11.6254	15.4757		1.62339	1.25953			1.62411	0.34886		1.64989	5.00298		1.62332	0.907402
	1.6719	0.376297		1.65072	4.99484		1.62427	0.205904			2.51918	20.2552		11.6262	15.4906		1.62423	1.25944			1.62494	0.348249		1.65072	4.99484		1.62416	0.912756
	1.67273	0.376329		1.65155	4.98179		1.62511	0.206101			2.52001	20.2497		11.6271	15.5451		1.62506	1.25844			1.62577	0.348029		1.65155	4.98179		1.62499	0.916692
	1.67355	0.370236		1.65238	4.97498		1.62594	0.205918			2.52084	20.2082		11.6279	15.4348		1.62589	1.25673			1.6266	0.348049		1.65238	4.97498		1.62582	0.917952
	1.67438	0.364122		1.65321	4.98012		1.62677	0.205747			2.52168	20.1853		11.6287	15.3516		1.62672	1.25419			1.62743	0.347668		1.65321	4.98012		1.62665	0.902364
	1.67521	0.358581		1.65404	4.97857		1.6276	0.205801			2.52251	20.1593		11.6296	15.3423		1.62755	1.25377			1.62827	0.347478		1.65404	4.97857		1.62748	0.893861
	1.67604	0.350981		1.65488	4.95912		1.62843	0.205249			2.52334	20.1835		11.6304	15.3777		1.62838	1.25573			1.6291	0.347448		1.65488	4.95912		1.62831	0.896381
	1.67686	0.343392		1.65571	4.94246		1.62926	0.204188			2.52417	20.1866		11.6312	15.3848		1.62922	1.25632			1.62993	0.347257		1.65571	4.94246		1.62915	0.898585
	1.67769	0.343598		1.65654	4.92475		1.63009	0.203067			2.525	20.1637		11.632	15.3292		1.63005	1.25365			1.63076	0.346546		1.65654	4.92475		1.62998	0.897483
	1.67852	0.340161		1.65737	4.91813		1.63093	0.202707			2.52583	20.1352		11.6329	15.3129		1.63088	1.25165			1.63159	0.345885		1.65737	4.91813		1.63081	0.899372
	1.67935	0.338839		1.6582	4.91573		1.63176	0.202574			2.52667	20.1197		11.6337	15.3597		1.63171	1.25352			1.63243	0.344953		1.6582	4.91573		1.63164	0.89764
	1.68017	0.338481		1.65904	4.90041		1.63259	0.202397			2.5275	20.0851		11.6345	15.2499		1.63254	1.25765			1.63326	0.343951		1.65904	4.90041		1.63247	0.894176
	1.681	0.32881		1.65987	4.87922		1.63342	0.202345			2.52833	20.0275		11.6354	15.1908		1.63337	1.25761			1.63409	0.343911		1.65987	4.87922		1.6333	0.898742
	1.68183	0.328235		1.6607	4.85487		1.63425	0.201879			2.52916	20.0572		11.6362	15.2166		1.6342	1.25473			1.63492	0.344001		1.6607	4.85487		1.63413	0.912756
	1.68266	0.332301		1.66153	4.84766		1.63508	0.201875			2.52999	20.0517		11.637	15.2415		1.63504	1.25244			1.63575	0.344101		1.66153	4.84766		1.63497	0.917322
	1.68348	0.335174		1.66236	4.84081		1.63592	0.202226			2.53083	20.0015		11.6379	15.25		1.63587	1.25032			1.63658	0.343871		1.66236	4.84081		1.6358	0.912441
	1.68431	0.341462		1.66319	4.8265		1.63675	0.202338			2.53166	19.9434		11.6387	15.2092		1.6367	1.25082			1.63742	0.34328		1.66319	4.8265		1.63663	0.912283
	1.68514	0.340042		1.66403	4.82026		1.63758	0.202499			2.53249	19.9118		11.6395	15.204		1.63753	1.25227			1.63825	0.343089		1.66403	4.82026		1.63746	0.908032
	1.68596	0.341018		1.66486	4.81357		1.63841	0.202259			2.53332	19.9434		11.6404	15.302		1.63836	1.25494			1.63908	0.342869		1.66486	4.81357		1.63829	0.899372
	1.68679	0.344444		1.66569	4.79726		1.63924	0.202024			2.53415	19.9731		11.6412	15.1212		1.63919	1.25669			1.63991	0.342398		1.66569	4.79726		1.63912	0.912283
	1.68762	0.347035		1.66652	4.78884		1.64007	0.201932			2.53498	19.9799		11.642	15.0359		1.64002	1.25582			1.64074	0.341957		1.66652	4.78884		1.63995	0.919211
	1.68845	0.344975		1.66735	4.7902		1.6409	0.201682			2.53582	19.9483		11.6429	15.05		1.64085	1.25202			1.64158	0.341206		1.66735	4.7902		1.64078	0.916849
	1.68928	0.337245		1.66819	4.78098		1.64173	0.201537			2.53665	19.9174		11.6437	15.0235		1.64169	1.24798			1.64241	0.340424		1.66819	4.78098		1.64162	0.911024
	1.6901	0.331705		1.66902	4.77539		1.64257	0.201874			2.53748	19.8964		11.6445	15.0139		1.64252	1.24611			1.64324	0.339402		1.66902	4.77539		1.64245	0.900947
	1.69093	0.333071		1.66985	4.76586		1.6434	0.202204			2.53831	19.8704		11.6454	14.9447		1.64335	1.24548			1.64407	0.33808		1.66985	4.76586		1.64328	0.895121
	1.69176	0.337776		1.67068	4.74834		1.64423	0.202405			2.53914	19.871		11.6462	14.9471		1.64418	1.24277			1.6449	0.337268		1.67068	4.74834		1.64411	0.907717
	1.69259	0.335239		1.67151	4.73097		1.64506	0.20167			2.53998	19.8469		11.647	15.0094		1.64501	1.24135			1.64574	0.336607		1.67151	4.73097		1.64494	0.911181
	1.69341	0.327552		1.67234	4.71241		1.64589	0.201536			2.54081	19.7794		11.6479	15.065		1.64584	1.24202			1.64657	0.336376		1.67234	4.71241		1.64577	0.902364
	1.69424	0.326685		1.67318	4.70474		1.64672	0.201687			2.54164	19.7342		11.6487	15.0371		1.64668	1.24165			1.6474	0.336467		1.67318	4.70474		1.64661	0.897483
	1.69507	0.326848		1.67401	4.68378		1.64756	0.201275			2.54247	19.694		11.6495	15.0726		1.64751	1.24398			1.64823	0.336376		1.67401	4.68378		1.64744	0.909607
	1.69589	0.325492		1.67484	4.66001		1.64839	0.200875			2.5433	19.6705		11.6503	15.1272		1.64834	1.24248			1.64906	0.335915		1.67484	4.66001		1.64827	0.914803
	1.69672	0.318911		1.67567	4.661		1.64922	0.200207			2.54414	19.6458		11.6512	15.0924		1.64917	1.24248			1.64989	0.334994		1.67567	4.661		1.6491	0.903151
	1.69755	0.319009		1.6765	4.64673		1.65005	0.199919			2.54497	19.6024		11.652	14.9896		1.65	1.24181			1.65073	0.334743		1.6765	4.64673		1.64993	0.894176
	1.69838	0.316732		1.67734	4.62812		1.65088	0.199446			2.5458	19.5777		11.6529	14.9749		1.65083	1.2411			1.65156	0.334853		1.67734	4.62812		1.65076	0.878903
	1.69921	0.316418		1.67817	4.63791		1.65171	0.199475			2.54663	19.6		11.6537	14.9978		1.65166	1.24002			1.65239	0.335274		1.67817	4.63791		1.65159	0.876384
	1.70003	0.319941		1.679	4.65225		1.65254	0.199275			2.54746	19.595		11.6545	15.0832		1.6525	1.24081			1.65322	0.335394		1.679	4.65225		1.65243	0.879218
	1.70086	0.320993		1.67983	4.66123		1.65338	0.198959			2.54829	19.5771		11.6553	15.0355		1.65333	1.24119			1.65405	0.334593		1.67983	4.66123		1.65326	0.892444
	1.70169	0.321806		1.68066	4.65987		1.65421	0.198036			2.54913	19.569		11.6562	15.0321		1.65416	1.24069			1.65489	0.334783		1.68066	4.65987		1.65409	0.914173
	1.70252	0.323638		1.68149	4.64636		1.65504	0.197043			2.54996	19.5288		11.657	15.026		1.65499	1.2409			1.65572	0.335104		1.68149	4.64636		1.65492	0.91433
	1.70334	0.318597		1.68233	4.62883		1.65587	0.196277			2.55079	19.5523		11.6578	14.9826		1.65582	1.23973			1.65655	0.334092		1.68233	4.62883		1.65575	0.906772
	1.70417	0.319291		1.68316	4.62937		1.6567	0.196176			2.55162	19.6049		11.6587	14.9417		1.65665	1.23723			1.65738	0.332349		1.68316	4.62937		1.65658	0.911654
	1.705	0.317079		1.68399	4.64481		1.65753	0.196193			2.55245	19.6136		11.6595	14.84		1.65748	1.23769			1.65821	0.331557		1.68399	4.64481		1.65741	0.918424
	1.70582	0.322305		1.68482	4.65581		1.65837	0.195954			2.55329	19.6297		11.6603	14.7286		1.65832	1.2396			1.65905	0.331717		1.68482	4.65581		1.65824	0.920156
	1.70665	0.320744		1.68565	4.66217		1.6592	0.195548			2.55412	19.6229		11.6612	14.5676		1.65915	1.23977			1.65988	0.332178		1.68565	4.66217		1.65908	0.927084
[truncated: 32,718 more rows]

## Sheet: Fig. 6
Fig. 6G	Time (ns)	MenA1-MenT1α-p replica-1	MenA1-MenT1α-p replica-2	MenA1-MenT1α-p replica-3	MenA1-MenT1β-p replica-1	MenA1-MenT1β-p replica-2	MenA1-MenT1β-p replica-3		Fig. 6H	MenT1α		MenT1α-p		MenT1β		MenT1β-p
	0	1.565	1.565	1.565	2.284	2.284	2.284			Distance (nm)	Free Energy (kJ mol^-1)	Distance (nm)	Free Energy (kJ mol^-1)	Distance (nm)	Free Energy (kJ mol^-1)	Distance (nm)	Free Energy (kJ mol^-1)
	1	1.649	1.585	1.633	2.448	2.408	2.354			2.08659	0	2.20599	-1e-09	2.23799	-1.7e-08	2.4156	-7e-09
	2	1.655	1.666	1.631	2.458	2.414	2.444			2.12154	-0.00414221	2.24122	-0.0106104	2.27319	-0.00621583	2.45057	-0.00840692
	3	1.619	1.645	1.646	2.445	2.389	2.409			2.1565	-0.112717	2.27645	-0.143848	2.3084	-0.0325244	2.48555	-0.109049
	4	1.689	1.659	1.683	2.395	2.427	2.5			2.19145	-0.610006	2.31168	-0.627086	2.3436	-0.0985739	2.52052	-0.48794
	5	1.645	1.637	1.574	2.39	2.436	2.483			2.22641	-1.98262	2.34691	-1.96395	2.3788	-0.246979	2.5555	-1.5723
	6	1.645	1.631	1.657	2.429	2.441	2.404			2.26136	-5.22451	2.38214	-5.13615	2.414	-0.566356	2.59047	-4.09298
	7	1.707	1.651	1.6	2.34	2.448	2.435			2.29632	-11.8468	2.41737	-11.5548	2.44921	-1.21178	2.62544	-9.20263
	8	1.698	1.656	1.597	2.32	2.452	2.455			2.33127	-23.8295	2.4526	-22.9536	2.48441	-2.49484	2.66042	-18.3651
	9	1.698	1.591	1.591	2.321	2.411	2.421			2.36622	-42.8476	2.48784	-40.9793	2.51961	-4.87283	2.69539	-32.9194
	10	1.714	1.602	1.65	2.351	2.424	2.349			2.40118	-69.4526	2.52307	-66.1687	2.55482	-9.16363	2.73037	-53.3909
	11	1.699	1.644	1.665	2.272	2.386	2.365			2.43613	-102.353	2.5583	-97.1447	2.59002	-16.583	2.76534	-78.8353
	12	1.686	1.597	1.634	2.302	2.381	2.367			2.47109	-138.143	2.59353	-130.536	2.62522	-28.6126	2.80031	-106.795
	13	1.7	1.645	1.632	2.306	2.323	2.355			2.50604	-172.14	2.62876	-161.832	2.66042	-46.6269	2.83529	-133.919
	14	1.672	1.661	1.66	2.368	2.371	2.337			2.541	-199.865	2.66399	-186.944	2.69563	-71.0002	2.87026	-157.091
	15	1.663	1.63	1.703	2.396	2.347	2.285			2.57595	-218.37	2.69922	-203.569	2.73083	-100.594	2.90524	-174.318
	16	1.684	1.624	1.605	2.414	2.427	2.289			2.6109	-226.794	2.73445	-211.639	2.76603	-132.597	2.94021	-185.091
	17	1.724	1.698	1.646	2.426	2.331	2.305			2.64586	-226.114	2.76968	-212.644	2.80124	-163.172	2.97518	-190.078
	18	1.661	1.658	1.627	2.412	2.402	2.272			2.68081	-218.461	2.80491	-208.504	2.83644	-188.536	3.01016	-190.691
	19	1.636	1.664	1.645	2.422	2.358	2.235			2.71577	-206.33	2.84014	-200.972	2.87164	-206.013	3.04513	-188.717
	20	1.678	1.637	1.648	2.397	2.353	2.246			2.75072	-192.027	2.87537	-191.657	2.90684	-214.549	3.0801	-185.972
	21	1.729	1.609	1.721	2.413	2.348	2.25			2.78567	-177.438	2.9106	-182.118	2.94205	-214.849	3.11508	-183.839
	22	1.739	1.588	1.709	2.374	2.378	2.265			2.82063	-163.988	2.94583	-173.774	2.97725	-209.128	3.15005	-182.774
	23	1.675	1.66	1.677	2.416	2.401	2.269			2.85558	-152.65	2.98107	-167.588	3.01245	-200.58	3.18503	-182.241
	24	1.717	1.626	1.692	2.407	2.414	2.242			2.89054	-143.842	3.0163	-163.772	3.04766	-192.275	3.22	-181.175
	25	1.749	1.576	1.708	2.435	2.448	2.251			2.92549	-137.383	3.05153	-161.871	3.08286	-186.139	3.25497	-178.811
	26	1.655	1.627	1.702	2.488	2.39	2.256			2.96045	-132.841	3.08676	-160.919	3.11806	-182.353	3.28995	-175.154
	27	1.716	1.586	1.754	2.46	2.479	2.262			2.9954	-129.616	3.12199	-159.618	3.15326	-179.583	3.32492	-170.972
	28	1.711	1.623	1.662	2.47	2.433	2.277			3.03035	-127.247	3.15722	-156.793	3.18847	-176.098	3.3599	-167.145
	29	1.653	1.632	1.681	2.483	2.435	2.281			3.06531	-125.288	3.19245	-151.853	3.22367	-170.928	3.39487	-164.104
	30	1.64	1.642	1.657	2.44	2.408	2.284			3.10026	-123.444	3.22768	-144.903	3.25887	-164.412	3.42984	-161.644
	31	1.646	1.649	1.638	2.372	2.409	2.308			3.13522	-121.649	3.26291	-136.801	3.29407	-157.755	3.46482	-159.194
	32	1.641	1.618	1.642	2.402	2.483	2.303			3.17017	-119.816	3.29814	-128.722	3.32928	-152.149	3.49979	-156.308
	33	1.716	1.651	1.697	2.364	2.434	2.301			3.20513	-117.883	3.33337	-121.554	3.36448	-148.19	3.53477	-152.841
	34	1.697	1.639	1.636	2.34	2.386	2.334			3.24008	-115.781	3.3686	-115.522	3.39968	-145.703	3.56974	-148.894
	35	1.655	1.651	1.7	2.4	2.406	2.273			3.27503	-113.479	3.40383	-110.339	3.43489	-144.061	3.60471	-144.533
	36	1.701	1.642	1.769	2.356	2.438	2.294			3.30999	-110.944	3.43906	-105.602	3.47009	-142.527	3.63969	-139.765
	37	1.707	1.646	1.747	2.407	2.417	2.263			3.34494	-108.162	3.4743	-100.982	3.50529	-140.587	3.67466	-134.688
	38	1.657	1.682	1.712	2.434	2.386	2.277			3.3799	-105.117	3.50953	-96.2066	3.54049	-137.956	3.70964	-129.771
	39	1.675	1.661	1.676	2.459	2.366	2.276			3.41485	-101.888	3.54476	-91.0239	3.5757	-134.43	3.74461	-125.78
	40	1.703	1.678	1.663	2.461	2.386	2.242			3.44981	-98.6872	3.57999	-85.153	3.6109	-129.846	3.77958	-123.38
	41	1.697	1.673	1.655	2.469	2.402	2.272			3.48476	-95.7728	3.61522	-78.479	3.6461	-124.168	3.81456	-122.707
	42	1.692	1.693	1.695	2.427	2.363	2.236			3.51971	-93.2526	3.65045	-71.4468	3.68131	-117.634	3.84953	-123.176
	43	1.686	1.661	1.677	2.453	2.357	2.251			3.55467	-90.9432	3.68568	-65.1037	3.71651	-110.789	3.88451	-123.814
	44	1.71	1.647	1.743	2.434	2.36	2.236			3.58962	-88.3976	3.72091	-60.7801	3.75171	-104.137	3.91948	-123.827
	45	1.746	1.662	1.705	2.467	2.335	2.229			3.62458	-85.1609	3.75614	-59.4278	3.78691	-97.88	3.95445	-123.01
	46	1.705	1.672	1.713	2.355	2.328	2.234			3.65953	-81.2847	3.79137	-61.0949	3.82212	-91.6166	3.98943	-121.689
	47	1.734	1.652	1.706	2.399	2.304	2.253			3.69448	-77.6159	3.8266	-64.8461	3.85732	-84.4278	4.0244	-120.228
	48	1.755	1.687	1.669	2.395	2.268	2.264			3.72944	-75.5939	3.86183	-69.3013	3.89252	-75.4134	4.05937	-118.552
	49	1.771	1.696	1.714	2.364	2.281	2.219			3.76439	-76.4434	3.89706	-73.4704	3.92773	-64.2613	4.09435	-116.16
	50	1.696	1.633	1.696	2.429	2.296	2.26			3.79935	-80.2104	3.93229	-77.1015	3.96293	-51.5105	4.12932	-112.678
	51	1.683	1.656	1.696	2.458	2.329	2.245			3.8343	-85.6117	3.96752	-80.4662	3.99813	-38.4123	4.1643	-108.43
	52	1.711	1.654	1.695	2.408	2.286	2.293			3.86926	-90.6817	4.00276	-83.7371	4.03333	-26.3866	4.19927	-104.491
	53	1.677	1.662	1.715	2.414	2.289	2.248			3.90421	-93.9621	4.03799	-86.5542	4.06854	-16.5664	4.23424	-102.116
	54	1.685	1.637	1.694	2.385	2.295	2.246			3.93916	-95.3391	4.07322	-88.017	4.10374	-9.44977	4.26922	-102.023
	55	1.687	1.69	1.684	2.435	2.347	2.242			3.97412	-95.9255	4.10845	-87.2626	4.13894	-4.84946	4.30419	-103.968
	56	1.696	1.667	1.709	2.43	2.315	2.244			4.00907	-97.1181	4.14368	-84.0148	4.17415	-2.20728	4.33917	-106.9
	57	1.69	1.615	1.763	2.393	2.327	2.284			4.04403	-99.5361	4.17891	-78.7138	4.20935	-0.879434	4.37414	-109.476
	58	1.701	1.644	1.69	2.427	2.29	2.29			4.07898	-102.625	4.21414	-72.4254	4.24455	-0.298348	4.40911	-110.776
	59	1.71	1.602	1.693	2.403	2.387	2.301			4.11394	-105.171	4.24937	-66.3827	4.27975	-0.0714561	4.44409	-110.695
	60	1.681	1.615	1.73	2.375	2.367	2.248			4.14889	-106.103	4.2846	-61.5852	4.31496	-0.00940553	4.47906	-109.833
	61	1.699	1.632	1.68	2.436	2.322	2.307			4.18384	-105.064	4.31983	-58.708	4.35016	-5.1e-08	4.51404	-109.072
	62	1.699	1.606	1.712	2.445	2.37	2.267			4.2188	-102.476	4.35506	-58.0185			4.54901	-108.981
	63	1.703	1.63	1.637	2.408	2.419	2.278			4.25375	-99.1362	4.39029	-59.2887			4.58398	-109.466
	64	1.703	1.612	1.628	2.39	2.368	2.308			4.28871	-95.739	4.42552	-61.9359			4.61896	-109.862
	65	1.674	1.634	1.697	2.426	2.344	2.222			4.32366	-92.6081	4.46075	-65.1722			4.65393	-109.388
	66	1.733	1.637	1.693	2.423	2.329	2.232			4.35862	-89.6709	4.49599	-68.2995			4.68891	-107.687
	67	1.718	1.657	1.663	2.4	2.305	2.213			4.39357	-86.5021	4.53122	-70.8546			4.72388	-105.04
	68	1.717	1.6	1.624	2.377	2.349	2.214			4.42852	-82.6134	4.56645	-72.473			4.75885	-102.108
	69	1.713	1.595	1.654	2.419	2.372	2.2			4.46348	-77.7507	4.60168	-72.832			4.79383	-99.4993
	70	1.705	1.57	1.613	2.415	2.407	2.28			4.49843	-71.915	4.63691	-71.6736			4.8288	-97.5369
	71	1.693	1.598	1.686	2.432	2.364	2.186			4.53339	-65.3131	4.67214	-68.9535			4.86378	-96.1942
	72	1.685	1.591	1.587	2.465	2.451	2.278			4.56834	-58.1995	4.70737	-64.9253			4.89875	-95.172
	73	1.652	1.587	1.603	2.457	2.431	2.24			4.60329	-50.7336	4.7426	-60.0215			4.93372	-93.8851
	74	1.659	1.616	1.627	2.451	2.435	2.243			4.63825	-43.0047	4.77783	-54.5504			4.9687	-91.4677
	75	1.643	1.61	1.659	2.446	2.459	2.246			4.6732	-35.1019	4.81306	-48.5149			5.00367	-86.9479
	76	1.645	1.63	1.627	2.468	2.403	2.223			4.70816	-27.2537	4.84829	-41.7125			5.03864	-79.6126
	77	1.623	1.608	1.67	2.447	2.375	2.235			4.74311	-19.8516	4.88352	-34.0519			5.07362	-69.3544
	78	1.623	1.592	1.638	2.434	2.342	2.281			4.77807	-13.3928	4.91875	-25.9331			5.10859	-56.913
	79	1.641	1.613	1.692	2.439	2.363	2.257			4.81302	-8.27298	4.95398	-18.1415			5.14357	-43.6631
	80	1.635	1.615	1.67	2.45	2.37	2.245			4.84797	-4.62374	4.98922	-11.5098			5.17854	-31.1175
	81	1.633	1.61	1.627	2.462	2.312	2.271			4.88293	-2.30625	5.02445	-6.56368			5.21351	-20.4874
	82	1.643	1.574	1.644	2.453	2.312	2.251			4.91788	-1.01773	5.05968	-3.33607			5.24849	-12.3925
	83	1.611	1.601	1.652	2.437	2.378	2.229			4.95284	-0.3956	5.09491	-1.49123			5.28346	-6.83805
	84	1.652	1.601	1.627	2.459	2.323	2.233			4.98779	-0.123107	5.13014	-0.578915			5.31844	-3.4137
	85	1.629	1.611	1.657	2.418	2.356	2.269			5.02275	-0.0197795	5.16537	-0.180432			5.35341	-1.52207
	86	1.62	1.601	1.639	2.456	2.331	2.26			5.0577	-6.9e-08	5.2006	-0.0286458			5.38838	-0.592006
	87	1.639	1.591	1.633	2.454	2.397	2.284					5.23583	0			5.42336	-0.198205
	88	1.624	1.617	1.648	2.42	2.374	2.252									5.45833	-0.0504993
	89	1.609	1.588	1.625	2.458	2.324	2.262									5.49331	-0.00629103
	90	1.631	1.631	1.649	2.457	2.335	2.244									5.52828	-2.8e-08
	91	1.622	1.575	1.621	2.443	2.436	2.244
	92	1.666	1.588	1.586	2.451	2.438	2.258
	93	1.644	1.625	1.684	2.426	2.441	2.229
	94	1.663	1.597	1.633	2.416	2.451	2.251
	95	1.718	1.552	1.609	2.374	2.413	2.28
	96	1.722	1.57	1.664	2.408	2.422	2.238
	97	1.693	1.576	1.62	2.376	2.435	2.247
	98	1.706	1.575	1.603	2.392	2.411	2.287
	99	1.689	1.578	1.632	2.409	2.311	2.283
	100	1.66	1.56	1.635	2.389	2.242	2.269
	101	1.7	1.582	1.636	2.346	2.273	2.285
	102	1.703	1.563	1.639	2.342	2.281	2.226
	103	1.692	1.57	1.617	2.378	2.288	2.265
	104	1.662	1.583	1.625	2.374	2.267	2.256
	105	1.688	1.552	1.607	2.43	2.295	2.265
	106	1.677	1.581	1.647	2.361	2.293	2.211
	107	1.669	1.571	1.608	2.4	2.293	2.247
	108	1.667	1.578	1.618	2.374	2.286	2.29
	109	1.692	1.594	1.627	2.382	2.309	2.258
	110	1.672	1.606	1.65	2.441	2.28	2.238
	111	1.645	1.589	1.639	2.463	2.297	2.252
	112	1.678	1.594	1.63	2.401	2.268	2.309
	113	1.643	1.585	1.612	2.409	2.271	2.22
	114	1.699	1.637	1.623	2.412	2.261	2.236
	115	1.693	1.603	1.64	2.415	2.312	2.282
	116	1.634	1.646	1.638	2.452	2.289	2.252
	117	1.639	1.599	1.585	2.433	2.315	2.293
	118	1.64	1.603	1.627	2.457	2.366	2.251
	119	1.666	1.616	1.598	2.436	2.373	2.334
	120	1.656	1.606	1.565	2.426	2.386	2.329
	121	1.72	1.613	1.564	2.385	2.352	2.3
	122	1.675	1.546	1.63	2.376	2.422	2.281
	123	1.688	1.554	1.627	2.391	2.393	2.257
	124	1.674	1.591	1.58	2.405	2.34	2.288
	125	1.643	1.615	1.598	2.453	2.345	2.307
	126	1.677	1.611	1.643	2.445	2.388	2.353
	127	1.676	1.573	1.659	2.434	2.383	2.3
	128	1.667	1.592	1.608	2.421	2.382	2.304
	129	1.655	1.594	1.593	2.437	2.351	2.323
	130	1.678	1.588	1.633	2.455	2.336	2.294
	131	1.666	1.571	1.634	2.424	2.273	2.26
	132	1.66	1.584	1.678	2.472	2.361	2.246
	133	1.664	1.618	1.665	2.383	2.383	2.252
	134	1.689	1.582	1.657	2.398	2.382	2.26
	135	1.666	1.6	1.646	2.385	2.415	2.268
	136	1.631	1.591	1.663	2.45	2.388	2.301
	137	1.644	1.6	1.631	2.475	2.391	2.329
	138	1.672	1.599	1.655	2.408	2.419	2.295
	139	1.675	1.592	1.631	2.436	2.371	2.335
	140	1.635	1.624	1.628	2.417	2.348	2.29
	141	1.697	1.603	1.629	2.402	2.291	2.31
	142	1.684	1.552	1.634	2.402	2.308	2.275
	143	1.689	1.599	1.617	2.394	2.337	2.291
	144	1.663	1.624	1.66	2.444	2.363	2.277
	145	1.708	1.611	1.668	2.35	2.346	2.298
	146	1.721	1.585	1.671	2.354	2.338	2.26
	147	1.704	1.613	1.659	2.344	2.335	2.297
	148	1.711	1.565	1.659	2.343	2.312	2.312
	149	1.696	1.584	1.706	2.368	2.329	2.323
	150	1.746	1.628	1.708	2.415	2.329	2.297
	151	1.723	1.602	1.703	2.405	2.387	2.274
	152	1.757	1.613	1.668	2.392	2.323	2.259
	153	1.743	1.618	1.623	2.331	2.308	2.317
	154	1.769	1.593	1.656	2.374	2.283	2.287
	155	1.765	1.597	1.659	2.345	2.321	2.284
	156	1.747	1.595	1.669	2.309	2.295	2.294
	157	1.778	1.587	1.683	2.326	2.314	2.27
	158	1.772	1.593	1.664	2.369	2.342	2.293
	159	1.732	1.594	1.672	2.366	2.365	2.252
	160	1.772	1.553	1.724	2.352	2.332	2.245
	161	1.749	1.578	1.752	2.293	2.333	2.265
	162	1.762	1.579	1.754	2.361	2.407	2.264
	163	1.752	1.581	1.705	2.396	2.32	2.29
	164	1.73	1.598	1.719	2.366	2.282	2.269
	165	1.735	1.579	1.706	2.381	2.342	2.287
	166	1.717	1.576	1.691	2.424	2.314	2.302
	167	1.692	1.553	1.69	2.42	2.35	2.295
	168	1.651	1.56	1.709	2.456	2.327	2.284
	169	1.677	1.549	1.685	2.442	2.374	2.29
	170	1.661	1.579	1.639	2.483	2.32	2.34
	171	1.684	1.592	1.671	2.449	2.285	2.331
	172	1.655	1.564	1.651	2.447	2.306	2.338
	173	1.659	1.571	1.642	2.487	2.302	2.359
	174	1.708	1.575	1.672	2.425	2.318	2.326
	175	1.686	1.565	1.68	2.477	2.286	2.353
	176	1.692	1.571	1.658	2.414	2.293	2.3
	177	1.647	1.566	1.695	2.462	2.304	2.263
	178	1.646	1.557	1.713	2.444	2.308	2.332
	179	1.627	1.555	1.708	2.452	2.345	2.263
	180	1.693	1.566	1.67	2.43	2.318	2.335
	181	1.672	1.542	1.617	2.416	2.337	2.33
	182	1.717	1.584	1.666	2.434	2.296	2.302
	183	1.692	1.605	1.727	2.381	2.256	2.288
	184	1.611	1.61	1.692	2.383	2.265	2.291
	185	1.625	1.591	1.66	2.414	2.322	2.332
	186	1.658	1.597	1.706	2.419	2.26	2.312
	187	1.692	1.528	1.659	2.357	2.35	2.36
	188	1.658	1.549	1.668	2.357	2.352	2.367
	189	1.707	1.522	1.66	2.381	2.331	2.371
	190	1.669	1.541	1.697	2.379	2.338	2.364
	191	1.692	1.571	1.666	2.443	2.314	2.403
	192	1.635	1.571	1.688	2.408	2.311	2.381
	193	1.638	1.552	1.644	2.401	2.292	2.376
	194	1.732	1.556	1.71	2.366	2.316	2.378
	195	1.633	1.571	1.678	2.424	2.255	2.383
	196	1.694	1.577	1.701	2.369	2.258	2.36
	197	1.62	1.549	1.683	2.397	2.293	2.372
	198	1.688	1.563	1.705	2.41	2.319	2.327
	199	1.695	1.572	1.665	2.354	2.289	2.397
	200	1.685	1.584	1.699	2.388	2.282	2.391
	201	1.628	1.575	1.647	2.393	2.28	2.335
	202	1.653	1.574	1.697	2.452	2.294	2.356
	203	1.694	1.565	1.672	2.384	2.292	2.382
	204	1.629	1.569	1.743	2.405	2.288	2.296
	205	1.611	1.589	1.678	2.399	2.251	2.316
	206	1.618	1.57	1.717	2.412	2.242	2.338
	207	1.629	1.598	1.666	2.442	2.301	2.312
	208	1.657	1.539	1.718	2.393	2.246	2.266
	209	1.644	1.6	1.77	2.45	2.285	2.263
	210	1.656	1.606	1.743	2.429	2.264	2.24
	211	1.658	1.6	1.742	2.353	2.265	2.245
	212	1.694	1.603	1.699	2.455	2.256	2.274
	213	1.658	1.604	1.711	2.424	2.26	2.265
	214	1.65	1.604	1.733	2.435	2.295	2.255
	215	1.647	1.604	1.751	2.427	2.269	2.236
	216	1.645	1.623	1.756	2.392	2.307	2.209
	217	1.658	1.63	1.736	2.444	2.315	2.276
	218	1.679	1.577	1.737	2.47	2.288	2.256
	219	1.651	1.552	1.755	2.446	2.288	2.269
	220	1.665	1.574	1.75	2.415	2.263	2.236
	221	1.694	1.592	1.781	2.426	2.229	2.248
	222	1.638	1.599	1.784	2.412	2.26	2.289
	223	1.647	1.581	1.726	2.382	2.231	2.288
	224	1.722	1.601	1.748	2.407	2.237	2.233
	225	1.719	1.598	1.734	2.467	2.21	2.278
	226	1.708	1.618	1.722	2.424	2.215	2.264
	227	1.714	1.593	1.74	2.443	2.229	2.284
	228	1.721	1.634	1.765	2.44	2.214	2.234
	229	1.694	1.608	1.761	2.375	2.236	2.306
	230	1.687	1.583	1.789	2.393	2.29	2.257
	231	1.658	1.573	1.794	2.368	2.29	2.221
	232	1.636	1.576	1.752	2.348	2.307	2.236
	233	1.657	1.577	1.752	2.369	2.297	2.257
	234	1.647	1.591	1.732	2.388	2.283	2.274
	235	1.674	1.598	1.749	2.372	2.276	2.27
	236	1.694	1.596	1.724	2.362	2.289	2.291
	237	1.705	1.588	1.739	2.302	2.252	2.255
	238	1.735	1.563	1.734	2.215	2.288	2.293
	239	1.657	1.625	1.738	2.381	2.215	2.285
	240	1.713	1.62	1.734	2.333	2.25	2.277
	241	1.689	1.587	1.747	2.41	2.25	2.232
	242	1.691	1.568	1.724	2.449	2.232	2.276
	243	1.792	1.579	1.724	2.376	2.304	2.314
	244	1.819	1.634	1.74	2.405	2.289	2.233
	245	1.772	1.593	1.744	2.396	2.267	2.269
	246	1.762	1.612	1.758	2.406	2.276	2.239
	247	1.729	1.625	1.754	2.411	2.252	2.244
	248	1.729	1.652	1.719	2.433	2.227	2.278
	249	1.713	1.649	1.722	2.413	2.258	2.259
	250	1.722	1.688	1.744	2.433	2.264	2.258
	251	1.774	1.659	1.723	2.365	2.279	2.261
	252	1.743	1.592	1.714	2.5	2.31	2.237
	253	1.779	1.659	1.717	2.447	2.292	2.239
	254	1.757	1.643	1.702	2.406	2.278	2.258
	255	1.753	1.647	1.707	2.526	2.31	2.282
	256	1.728	1.614	1.718	2.427	2.302	2.261
	257	1.765	1.59	1.715	2.514	2.32	2.271
	258	1.744	1.65	1.72	2.362	2.269	2.24
	259	1.745	1.605	1.739	2.462	2.288	2.223
	260	1.716	1.607	1.73	2.395	2.341	2.262
	261	1.688	1.604	1.722	2.434	2.281	2.272
	262	1.701	1.575	1.721	2.39	2.261	2.238
	263	1.693	1.596	1.713	2.373	2.261	2.275
	264	1.738	1.586	1.701	2.371	2.284	2.244
	265	1.736	1.598	1.709	2.398	2.313	2.241
	266	1.748	1.615	1.685	2.403	2.25	2.233
	267	1.722	1.62	1.692	2.37	2.251	2.246
	268	1.735	1.613	1.734	2.389	2.326	2.257
	269	1.695	1.601	1.684	2.467	2.309	2.248
	270	1.66	1.6	1.691	2.487	2.261	2.233
	271	1.714	1.58	1.673	2.448	2.282	2.266
	272	1.673	1.594	1.726	2.471	2.28	2.211
	273	1.706	1.605	1.716	2.408	2.307	2.215
	274	1.716	1.578	1.697	2.423	2.325	2.187
	275	1.704	1.597	1.741	2.406	2.248	2.208
	276	1.686	1.592	1.755	2.45	2.296	2.168
	277	1.686	1.593	1.748	2.384	2.297	2.215
	278	1.703	1.581	1.734	2.406	2.314	2.203
	279	1.719	1.573	1.713	2.402	2.352	2.245
	280	1.692	1.611	1.712	2.368	2.331	2.217
	281	1.666	1.622	1.725	2.365	2.288	2.186
	282	1.677	1.614	1.704	2.419	2.295	2.267
	283	1.673	1.59	1.692	2.4	2.303	2.225
	284	1.707	1.6	1.657	2.433	2.305	2.268
	285	1.695	1.6	1.702	2.413	2.32	2.277
	286	1.736	1.602	1.712	2.455	2.311	2.227
	287	1.681	1.585	1.716	2.396	2.367	2.217
	288	1.734	1.563	1.693	2.393	2.338	2.214
	289	1.715	1.632	1.703	2.376	2.262	2.238
	290	1.709	1.614	1.687	2.365	2.304	2.227
	291	1.704	1.62	1.712	2.382	2.342	2.261
	292	1.678	1.577	1.694	2.383	2.338	2.231
	293	1.685	1.592	1.691	2.408	2.304	2.274
	294	1.687	1.606	1.711	2.395	2.314	2.26
	295	1.68	1.622	1.685	2.374	2.306	2.238
	296	1.704	1.605	1.701	2.406	2.32	2.242
	297	1.7	1.58	1.699	2.37	2.324	2.279
	298	1.676	1.572	1.745	2.43	2.386	2.235
	299	1.668	1.578	1.675	2.397	2.328	2.254
	300	1.677	1.568	1.726	2.442	2.351	2.262

## Sheet: Fig. 8
Dilution		-			A			T			TA				-			A			T			TA
-2								3.64345	3.83251	3.79239	3.64345	3.96379	3.86923
-3												4	4.14613
-4
-5	pTA100													MenA3 WT
-6															7.96379	7.62325	8.06446	7.98227	7.88081						7.38021
-7		8.97313	8.83251	8.91381	8.96379	9.01703	8.91381								8		8.07918	8.64345		8.81954	8.38021	7.77815	8.25527	8.44716	8.14613	8.91381
-8		8.77815	9	9.14613	9.25527	9.38021	9.14613											8.30103		8.90309				8.77815		9.14613
-9
Dilution		-			A			T			TA				-			A			T			TA
-2
-3										5.05691
-4			5.92428	5			5.38021			5.53148			5.53148
-5	D74A	6.90309	5.90309			6.99123	5.90309						5.77815	S93A
-6		7.20412	6.30103		7.8451	6.90309					8.0086	6.30103			7.86923	7.95424	7.91381	7.8921	7.97313	7.91381
-7					7.77815						8.07918				8.20412	8.07918	8.41497	7.77815	8.57978	8.44716	8.60206	9.41497	9.38021
-8															8.77815	8.60206		8.30103	8.77815	8.90309				9.44716	9.41497	9.38021
-9
Dilution		-			A			T			TA				-			A			T			TA
-2								3.90309	3.83251		3.86923	3.86923	3.91381
-3
-4
-5	H98A													D102A
-6																			7.99123
-7		8.47712	8.66276	8.5563	8.64345	8.57978	8.50515								8.44716	8.38021	8.79239	8.41497	8.14613	8.716	9.64345	9.53148	9.62325	8.5563	8.44716	8.68124
-8		8.77815	9.07918	8.90309	8.60206	8.77815	8.60206								8.30103	8.60206	8.90309	8.77815						8.60206	9.07918
-9
Dilution		-			A			T			TA				-			A			T			TA
-2																					3.73239	3.68124	3.57978	3.64345	3.64345	3.30103
-3
-4
-5	V103A													N104A
-6		8.10037	8.19313	8.23045	7.94448	7.97313						8.03342			7.69897	7.8451	7.66276	8.08636	8.12057	8.06446
-7		8.50515	8	8.57978	8.64345	8.14613	8.5563	8.25527	8.34242	8.5563	8.57978	7.90309	8.69897		7.90309	8.07918	7.30103	8.60206	8.76343	8.47712
-8		8.60206	8.30103	8.77815							8.30103	8.60206	8.77815			8.30103		9	9.14613	8.30103
-9
Dilution		TA			T			A			-				TA			T			A			-
-2
-3
-4
-5	P105A													D102A/N104A
-6
-7		8.64	8.41	8.66	8.64	8.51	8.73	8.7	8.41	8.53	8.53	8.51	8.81		8.75	8.58	8.76	8.66	8.72	8.66	8.64	8.75	8.53	8.56	8.73	8.86
-8		9.08	8.6	8.9	9	8.3	8.6	8.9	8.3	9.2	8.6	8.78	8.78		9.2		9.2	8.6	8.6	9	9.15	8.6	8.6	9.08	8.6	8.9
-9			9.3		9.3			9.3	9.3	9.3					10.1		9.78				9.3			10.1
Dilution		TA			T			A			-				TA			T			A			-
-2																3.45	3.73			3.62
-3																		3.9
-4							4.78
-5	D102A/V103A/N104A				6.51	6.3								D155A
-6		7.38	7.51																		7.64			7.85
-7		7.3	7.78	8.45				8.62	8.53	8.72	8.66	8.51	8.66								8.15	8.2	8.26		7.9
-8								8.9	8.78	9	8.78										8.78	8.3	8.6		8.6	9.38
-9										9.6															9.3

## Sheet: Supplementary Fig. 4H
	MenA1			MenA1 + ATP			MenA1 + CTP			MenA1 + GTP			MenA1 + UTP
Delta Tm	0.7	-0.6	-0.2	-0.5	0.4	0.6	0.4	0.1	0.3	0.2	0.4	-0.1	0.2	-0.2	1.1

## Sheet: Supplementary Fig. 6
Fig. S6A																Fig. 6B			Density			Total			% Phosphorylated
																	mM	NTP	ATP
																	0	-	1.461	1.493		1.504	1.55		2.85904	3.67742
																		+	0.043	0.057
																	0.1	-	0.05	0.152		1.908	2.122		97.3795	92.8369
																		+	1.858	1.97
																	1	-	0.094	0.069		2.029	1.929		95.3672	96.423
																		+	1.935	1.86
																	10	-	0.069	0.043		1.776	2.125		96.1149	97.9765
																		+	1.707	2.082
																			CTP
																	0	-	1.677	2		1.721	2.055		2.55665	2.6764
																		+	0.044	0.055
																	0.1	-	0.076	0.068		1.651	1.706		4.60327	3.98593
																		+	1.575	1.638
																	1	-	0.067	0.064		1.625	1.867		4.12308	3.42796
																		+	1.558	1.803
																	10	-	0.118	0.063		1.692	1.981		6.974	3.18021
																		+	1.574	1.918
Fig. S6C-D																			GTP
																	0	-	1.817	2.167		1.887	2.201		3.70959	1.54475
	MenT1-p			MenT1-p + ATP			MenT1-p + CTP			MenT1-p + GTP			MenT1-p + UTP					+	0.07	0.034
MenA1 -	0	0	0	-27.3	-23.9	-33.3	-13.3	-13.3	-13.6	-3.5	-3.5	-3.8	-4.1	-4.1	-4.4		0.1	-	0.072	0.101		1.969	2.024		96.3433	95.0099
MenA1 +	4.8	5.2	5.8	10.4	10.3	10.5	11.8	8.6	12	9.3	9.3	9.4	10.6	10.4	10.6			+	1.897	1.923
																	1	-	0.071	0.103		2.014	2.203		96.4747	95.3246
																		+	1.943	2.1
																	10	-	0.102	0.108		1.882	1.987		94.5802	94.5647
																		+	1.78	1.879
Fig. S6E		T39A																	UTP
		MenA1 -			MenA1 +												0	-	1.901	2.044		1.958	2.088		2.91113	2.10728
	ATP	0.7	0.8	0.7	1.4	1.4	1.3											+	0.057	0.044
	CTP	0.9	0.9	1	2.6	2.6	2.6										0.1	-	0.056	0.14		1.95	1.98		97.1282	92.9293
	GTP	0.3	0.3	0.3	0.8	0.8	0.6											+	1.894	1.84
	UTP	0.4	0.4	0.4	0.9	0.9	0.9										1	-	0.056	0.125		1.645	2.151		96.5957	94.1887
		D41A																+	1.589	2.026
		MenA1 -			MenA1 +												10	-	0.081	0.156		1.662	2.125		95.1264	92.6588
	ATP	0.2	0.1	0.1	0.4	0.4	0.5											+	1.581	1.969
	CTP	0	-0.1	0.1	0.3	0.3	0.3
	GTP	0	0	0.1	0.3	0.3	0.3
	UTP	0.1	0.1	0.1	0.2	0.3	0.3
		K137A
		MenA1 -			MenA1 +
	ATP	0	0.1	0	0.2	0.2	0.2
	CTP	0.1	0.1	0	0.4	0.5	0.4
	GTP	0	0	0	0.4	0.2	0.2
	UTP	0	0	0	0.2	0.3	0.2
		D152A
		MenA1 -			MenA1 +
	ATP	0.4	0.4	0.4	4	4.1	3.9
	CTP	0.3	0.3	0.3	4	4.2	4
	GTP	0.2	0.2	0.1	0.9	0.9	0.8
	UTP	0.3	0.1	0.3	1.4	1.5	1.6

## Sheet: Supplementary Fig. 8
Fig S8A	Mix A		Mix B		Vo			Fig. S8B	Mix A		Mix B		Vo			Fig. S8C-D		Mw calibration graph
	Ve (ml)	Abs 280 nm (normalized)	Ve (ml)	Abs 280 nm (normalized)	Ve (ml)	Abs 280 nm			Ve (ml)	Abs 280 nm (normalized)	Ve (ml)	Abs 280 nm (normalized)	Ve (ml)	Abs 280 nm (normalized)				Protein (cal mix)	Mw (kDa)	Log(Mw)	Stokes Radius (Rst, Å)	Elution Volume (Ve) (mL)	Kav
	-0.00046	0.131566	-0.00047	0.109776	-0.00047	0			-0.00046	8.92042	-0.00047	0.600466	-0.00049	18.656				Ribonuclease A (A/B)	13.7	1.13672	16.4	14.46	0.394091
	0.000371	0.0890135	0.000365	0.0534759	0.000365	0.126778			0.000375	4.3094	0.000362	1.11482	0.000346	30.9398				Conalbumin (A)	75	1.87506	36.4	10.14	0.106511
	0.001203	0.0455019	0.001197	0.00987798	0.001195	0.116176			0.001207	2.30913	0.001194	1.33856	0.001176	30.5454				Carbonic Anhyrdrase (A)	29	1.4624	23	12.49	0.262949
	0.002035	0.0456247	0.002029	0.00981632	0.002025	0.115733			0.002039	2.3061	0.002026	1.34069	0.002007	27.3841				Aprotinin (A/B)	6.5	0.812913	13.5	16.84	0.552527
	0.002867	0.0494468	0.002861	0.0105809	0.002855	0.115096			0.00287	2.3024	0.002858	1.3438	0.002837	25.7952				Ovalbumin (A/B)	44	1.64345	30.5	11.08	0.169086
	0.003698	0.0483493	0.003693	0.00730469	0.003685	0.114833			0.003702	2.29545	0.003689	1.34735	0.003667	24.4242				Void (Vo)				8.54
	0.00453	0.0494059	0.004525	0.00904351	0.004515	0.113917			0.004534	2.29066	0.004521	1.34797	0.004498	22.9814				MenA1	7.4	0.875061	19.7	13.87	0.354815
	0.005362	0.0500301	0.005356	0.0112304	0.005345	0.113783			0.005365	2.28849	0.005353	1.34482	0.005328	20.9787				MenT1	21.5	1.33244	21.2	12.94	0.292906
	0.006194	0.0518951	0.006188	0.00979988	0.006175	0.114034			0.006197	2.28626	0.006185	1.34318	0.006159	19.2519				MenT1 + MenA1	50.4	1.70243	29	11.3	0.183732
	0.007026	0.0525398	0.00702	0.00936004	0.007005	0.113991			0.007029	2.28723	0.007017	1.34433	0.006989	18.0878				MenT1-p	21.6	1.33445	20.7	13.52	0.331516
	0.007858	0.0532919	0.007852	0.0102027	0.007835	0.114078			0.00786	2.289	0.007849	1.34651	0.007819	16.9926				MenT1-p + MenA1	50.5	1.70243	23.7	12.64	0.272935
	0.008689	0.0531615	0.008684	0.0126363	0.008665	0.114205			0.008692	2.2894	0.008681	1.34509	0.00865	15.6272
	0.009521	0.0542078	0.009516	0.0133392	0.009495	0.113628			0.009524	2.28834	0.009512	1.34491	0.00948	14.3168				Mw calibration graph
	0.010353	0.0553795	0.010347	0.0102891	0.010325	0.11361			0.010355	2.28626	0.010344	1.34731	0.010311	12.7141				Protein (cal mix)	Mw (kDa)	Log(Mw)	Stokes Radius (Rst, Å)	Elution Volume (Ve) (mL)	Kav
	0.011185	0.0558119	0.011179	0.00894897	0.011155	0.113001			0.011187	2.2843	0.011176	1.35237	0.011141	10.5128				Ribonuclease A (A/B)	13.7	1.13672	16.4	15.41	0.436319
	0.012017	0.05606	0.012011	0.0100342	0.011985	0.113416			0.012019	2.28427	0.012008	1.35406	0.011971	8.82183				Conalbumin (A)	75	1.87506	36.4	10.8	0.11755
	0.012849	0.0573366	0.012843	0.00994375	0.012815	0.113684			0.01285	2.28514	0.01284	1.3525	0.012802	7.48945				Carbonic Anhyrdrase (A)	29	1.4624	23	13.31	0.29111
	0.01368	0.0577536	0.013675	0.00942581	0.013645	0.113691			0.013682	2.28492	0.013672	1.35108	0.013632	5.81777				Aprotinin (A/B)	6.5	0.812913	13.5	17.96	0.612644
	0.014512	0.0588434	0.014507	0.0104288	0.014475	0.114084			0.014513	2.28392	0.014503	1.3513	0.014463	4.25368				Ovalbumin (A/B)	44	1.64345	30.5	11.84	0.189463
	0.015344	0.0606445	0.015338	0.00962723	0.015305	0.11454			0.015345	2.28336	0.015335	1.35033	0.015293	2.57648				Void (Vo)				9.1
	0.016176	0.0621334	0.01617	0.00597283	0.016135	0.115392			0.016177	2.2842	0.016167	1.34704	0.016123	0.0744807				MenA1	7.4	0.875061	17	13.87	0.354815
	0.017008	0.0613608	0.017002	0.002154	0.016965	0.116043			0.017008	2.28445	0.016999	1.34566	0.016954	0.060688				MenT1 T39A	21.5	1.33244	22	12.94	0.292906
	0.01784	0.058603	0.017834	0.000275416	0.017796	0.116521			0.01784	2.28492	0.017831	1.34637	0.017784	0.0413782				MenT1 T39A + MenA1	50.3	1.70243	28.1	11.3	0.183732
	0.018671	0.0555535	0.018666	0.00270483	0.018626	0.11675			0.018672	2.28603	0.018663	1.3501	0.018615	0.0551709
	0.019503	0.0549958	0.019498	0.0039997	0.019456	0.116796			0.019503	2.2861	0.019494	1.35792	0.019445	0
	0.020335	0.0563338	0.020329	0.00392571	0.020286	0.117639			0.020335	2.28486	0.020326	1.3628	0.020275	0.0496538
	0.021167	0.0567303	0.021161	0.00332555	0.021116	0.117647			0.021167	2.28467	0.021158	1.36392	0.021106	0.0689636
	0.021999	0.0562954	0.021993	0.00264317	0.021946	0.117955			0.021998	2.28736	0.02199	1.36365	0.021936	0.0717222
	0.022831	0.056807	0.022825	0.00352286	0.022776	0.118584			0.02283	2.28587	0.022822	1.36622	0.022766	0.0689636
	0.023662	0.0568019	0.023657	0.00279938	0.023606	0.118889			0.023662	2.28775	0.023654	1.36738	0.023597	0.0717222
	0.024494	0.0562647	0.024489	0.000386405	0.024436	0.119745			0.024493	2.29169	0.024485	1.36827	0.024427	0.0744807
	0.025326	0.0549625	0.025321	0	0.025266	0.119248			0.025325	2.29337	0.025317	1.36765	0.025258	0.0717222
	0.026158	0.0515728	0.026152	0.00220744	0.026096	0.118579			0.026157	2.29384	0.026149	1.3692	0.026088	0.0772392
	0.02699	0.0508078	0.026984	0.00558642	0.026926	0.117801			0.026988	2.29421	0.026981	1.374	0.026918	0.0717222
	0.027822	0.051606	0.027816	0.00640856	0.027756	0.11793			0.02782	2.29404	0.027813	1.37626	0.027749	0.060688
	0.028653	0.0521765	0.028648	0.0045382	0.028586	0.118274			0.028652	2.29376	0.028645	1.37466	0.028579	0.0744807
	0.029485	0.0525654	0.02948	0.00436144	0.029416	0.118165			0.029483	2.29258	0.029476	1.37373	0.02941	0.0717222
	0.030317	0.0524298	0.030312	0.00516302	0.030246	0.117275			0.030315	2.2909	0.030308	1.37209	0.03024	0.0855149
	0.031149	0.0522379	0.031143	0.00763355	0.031076	0.116875			0.031147	2.29054	0.03114	1.37417	0.03107	0.104825
	0.031981	0.0524042	0.031975	0.00903118	0.031906	0.116667			0.031978	2.28823	0.031972	1.37977	0.031901	0.0937905
	0.032813	0.0529696	0.032807	0.0108604	0.032736	0.116482			0.03281	2.28338	0.032804	1.38328	0.032731	0.0937905
	0.033644	0.0511199	0.033639	0.0129898	0.033566	0.115466			0.033642	2.28252	0.033636	1.3843	0.033562	0.0882734
	0.034476	0.0517058	0.034471	0.01285	0.034396	0.114759			0.034473	2.27904	0.034467	1.38425	0.034392	0.0882734
	0.035308	0.0543971	0.035303	0.0118552	0.035226	0.115221			0.035305	2.27749	0.035299	1.38314	0.035222	0.0855149
	0.03614	0.054722	0.036134	0.0126157	0.036056	0.115579			0.036137	2.27491	0.036131	1.38288	0.036053	0.0855149
	0.036972	0.0538803	0.036966	0.0176965	0.036886	0.116482			0.036968	2.27388	0.036963	1.38679	0.036883	0.0827563
	0.037804	0.0523044	0.037798	0.0214496	0.037716	0.117514			0.0378	2.27114	0.037795	1.3879	0.037714	0.091032
	0.038635	0.0524861	0.03863	0.0225636	0.038546	0.116673			0.038632	2.2694	0.038627	1.38474	0.038544	0.0937905
	0.039467	0.0534326	0.039462	0.0221607	0.039376	0.117236			0.039463	2.2654	0.039459	1.38137	0.039374	0.0993076
	0.040299	0.0543357	0.040294	0.0201999	0.040206	0.116568			0.040295	2.26154	0.04029	1.37804	0.040205	0.104825
	0.041131	0.0537652	0.041125	0.0210549	0.041036	0.11685			0.041127	2.25912	0.041122	1.37537	0.041035	0.118617
	0.041963	0.0517979	0.041957	0.0224855	0.041866	0.116635			0.041958	2.25662	0.041954	1.37271	0.041866	0.121376
	0.042795	0.0511865	0.042789	0.020907	0.042696	0.117305			0.04279	2.25514	0.042786	1.37	0.042696	0.1131
	0.043626	0.0505008	0.043621	0.0180788	0.043526	0.118123			0.043622	2.25444	0.043618	1.36853	0.043526	0.110342
	0.044458	0.0495722	0.044453	0.0166524	0.044356	0.118487			0.044453	2.25399	0.04445	1.36636	0.044357	0.1131
	0.04529	0.0501145	0.045285	0.0163852	0.045186	0.118097			0.045285	2.25613	0.045281	1.36529	0.045187	0.107583
	0.046122	0.049475	0.046117	0.0146546	0.046016	0.118876			0.046117	2.25621	0.046113	1.36982	0.046018	0.102066
	0.046954	0.0478965	0.046948	0.0137914	0.046846	0.119466			0.046948	2.25653	0.046945	1.37568	0.046848	0.104825
	0.047786	0.045594	0.04778	0.0168497	0.047676	0.119267			0.04778	2.25656	0.047777	1.38075	0.047678	0.115859
	0.048617	0.0435192	0.048612	0.0198012	0.048506	0.119285			0.048612	2.25392	0.048609	1.38061	0.048509	0.1131
	0.049449	0.0415161	0.049444	0.0202287	0.049336	0.119086			0.049443	2.25215	0.049441	1.37782	0.049339	0.104825
	0.050281	0.0403316	0.050276	0.0201177	0.050166	0.118992			0.050275	2.25014	0.050272	1.37839	0.05017	0.0993076
	0.051113	0.0401679	0.051108	0.0220251	0.050996	0.11979			0.051107	2.24876	0.051104	1.38199	0.051	0.0993076
	0.051945	0.0389987	0.051939	0.0262303	0.051826	0.119507			0.051938	2.24846	0.051936	1.38457	0.05183	0.107583
	0.052777	0.0378526	0.052771	0.027669	0.052656	0.121153			0.05277	2.24901	0.052768	1.38523	0.052661	0.0993076
	0.053608	0.0394132	0.053603	0.0264482	0.053486	0.120703			0.053602	2.24991	0.0536	1.38923	0.053491	0.102066
	0.05444	0.0402651	0.054435	0.0266784	0.054316	0.120265			0.054433	2.24728	0.054432	1.39136	0.054322	0.102066
	0.055272	0.0393927	0.055267	0.0284377	0.055146	0.119749			0.055265	2.24717	0.055263	1.39425	0.055152	0.107583
	0.056104	0.0366272	0.056099	0.030304	0.055976	0.119632			0.056097	2.2473	0.056095	1.39696	0.055982	0.0882734
	0.056936	0.0349515	0.05693	0.03231	0.056806	0.118721			0.056928	2.2482	0.056927	1.39816	0.056813	0.0827563
	0.057768	0.0341098	0.057762	0.0377114	0.057636	0.11875			0.05776	2.24969	0.057759	1.40051	0.057643	0.0634465
	0.058599	0.0351587	0.058594	0.0401244	0.058466	0.118795			0.058592	2.25295	0.058591	1.40006	0.058474	0.0689636
	0.059431	0.0372642	0.059426	0.0397873	0.059296	0.117805			0.059423	2.25348	0.059423	1.39682	0.059304	0.0662051
	0.060263	0.0390576	0.060258	0.0375347	0.060126	0.118149			0.060255	2.25606	0.060254	1.39367	0.060134	0.0634465
	0.061095	0.0377886	0.06109	0.0356808	0.060956	0.117347			0.061087	2.2583	0.061086	1.38861	0.060965	0.0579294
	0.061927	0.0346215	0.061921	0.0376909	0.061786	0.116765			0.061918	2.25972	0.061918	1.38368	0.061795	0.0662051
	0.062759	0.0341738	0.062753	0.0386199	0.062616	0.116694			0.06275	2.25847	0.06275	1.3835	0.062625	0.0551709
	0.06359	0.0354887	0.063585	0.0390474	0.063446	0.116776			0.063582	2.25946	0.063582	1.38181	0.063456	0.0524123
	0.064422	0.0353634	0.064417	0.0365276	0.064276	0.11663			0.064413	2.26047	0.064414	1.38075	0.064286	0.0468953
	0.065254	0.0367269	0.065249	0.0369099	0.065106	0.11644			0.065245	2.26002	0.065245	1.3843	0.065117	0.0468953
	0.066086	0.0389578	0.066081	0.0408397	0.065936	0.116169			0.066077	2.25828	0.066077	1.38465	0.065947	0.0386196
	0.066918	0.039536	0.066913	0.0404821	0.066767	0.116138			0.066908	2.2558	0.066909	1.38394	0.066777	0.060688
	0.06775	0.0418512	0.067744	0.0388871	0.067597	0.116008			0.06774	2.2557	0.067741	1.38252	0.067608	0.0579294
	0.068581	0.0434092	0.068576	0.0392488	0.068427	0.11648			0.068572	2.25499	0.068573	1.38159	0.068438	0.0662051
	0.069413	0.0412603	0.069408	0.0391379	0.069257	0.117091			0.069403	2.25474	0.069405	1.38177	0.069269	0.104825
	0.070245	0.0389706	0.07024	0.0384308	0.070087	0.116959			0.070235	2.25782	0.070236	1.38257	0.070099	0.0855149
	0.071077	0.0373921	0.071072	0.0399682	0.070917	0.116298			0.071067	2.26188	0.071068	1.38492	0.070929	0.0634465
	0.071909	0.0349515	0.071904	0.0427635	0.071747	0.116315			0.071898	2.26671	0.0719	1.38705	0.07176	0.0689636
	0.072741	0.033767	0.072735	0.0430307	0.072577	0.116948			0.07273	2.2692	0.072732	1.38776	0.07259	0.0524123
	0.073572	0.034074	0.073567	0.0455505	0.073407	0.116293			0.073562	2.27371	0.073564	1.3867	0.073421	0.0744807
	0.074404	0.0352687	0.074399	0.0451271	0.074237	0.1169			0.074393	2.27937	0.074396	1.38403	0.074251	0.0827563
	0.075236	0.0370646	0.075231	0.0416577	0.075067	0.117365			0.075225	2.28302	0.075228	1.38177	0.075081	0.0965491
	0.076068	0.0371158	0.076063	0.0408109	0.075897	0.117251			0.076056	2.28736	0.076059	1.38066	0.075912	0.0993076
	0.0769	0.036269	0.076895	0.0384349	0.076727	0.117335			0.076888	2.28912	0.076891	1.3811	0.076742	0.107583
	0.077732	0.0353608	0.077726	0.0342174	0.077557	0.117266			0.07772	2.2909	0.077723	1.38399	0.077573	0.110342
	0.078563	0.0358904	0.078558	0.0309823	0.078387	0.116719			0.078551	2.28989	0.078555	1.38483	0.078403	0.0882734
	0.079395	0.0361641	0.07939	0.0299916	0.079217	0.116276			0.079383	2.29313	0.079387	1.38292	0.079233	0.0662051
	0.080227	0.0346931	0.080222	0.0282569	0.080047	0.117072			0.080215	2.29623	0.080219	1.38252	0.080064	0.0524123
	0.081059	0.0338105	0.081054	0.0271141	0.080877	0.116632			0.081046	2.30022	0.08105	1.38439	0.080894	0.0551709
	0.081891	0.0319199	0.081886	0.0279856	0.081707	0.11629			0.081878	2.30458	0.081882	1.38585	0.081725	0.0744807
	0.082723	0.0301163	0.082717	0.0273936	0.082537	0.115507			0.08271	2.30916	0.082714	1.3871	0.082555	0.107583
	0.083554	0.0311729	0.083549	0.0282856	0.083367	0.116259			0.083541	2.31287	0.083546	1.38941	0.083385	0.124135
	0.084386	0.0321067	0.084381	0.0297408	0.084197	0.116521			0.084373	2.31562	0.084378	1.39283	0.084216	0.146203
	0.085218	0.0328869	0.085213	0.0342338	0.085027	0.117089			0.085205	2.31845	0.08521	1.39585	0.085046	0.19034
	0.08605	0.0347878	0.086045	0.0363755	0.085857	0.116768			0.086036	2.32024	0.086041	1.39949	0.085877	0.204132
	0.086882	0.0353045	0.086877	0.0368441	0.086687	0.116646			0.086868	2.3169	0.086873	1.40384	0.086707	0.176547
	0.087714	0.0359697	0.087709	0.0384432	0.087517	0.116683			0.0877	2.31688	0.087705	1.40393	0.087537	0.182064
	0.088546	0.036837	0.08854	0.0400093	0.088347	0.115926			0.088531	2.31653	0.088537	1.40131	0.088368	0.217925
	0.089377	0.0376556	0.089372	0.0394215	0.089177	0.115171			0.089363	2.31294	0.089369	1.40268	0.089198	0.217925
	0.090209	0.0396408	0.090204	0.0374566	0.090007	0.115091			0.090195	2.3131	0.090201	1.40642	0.090029	0.206891
	0.091041	0.0417463	0.091036	0.0365892	0.090837	0.114202			0.091026	2.31251	0.091032	1.41099	0.090859	0.209649
	0.091873	0.0418538	0.091868	0.0373209	0.091667	0.113754			0.091858	2.31325	0.091864	1.41294	0.091689	0.212408
	0.092705	0.0402727	0.0927	0.0377608	0.092497	0.114092			0.09269	2.31608	0.092696	1.41117	0.09252	0.231718
	0.093537	0.0396895	0.093531	0.0372182	0.093327	0.114464			0.093521	2.3167	0.093528	1.41077	0.09335	0.228959
	0.094368	0.0393211	0.094363	0.0365358	0.094157	0.113499			0.094353	2.31696	0.09436	1.40797	0.094181	0.262062
	0.0952	0.0377375	0.095195	0.0364454	0.094987	0.113498			0.095185	2.31536	0.095192	1.40397	0.095011	0.292406
	0.096032	0.0373998	0.096027	0.0357589	0.095817	0.114329			0.096016	2.31513	0.096023	1.40357	0.095841	0.292406
	0.096864	0.038198	0.096859	0.0331568	0.096647	0.114779			0.096848	2.31507	0.096855	1.40277	0.096672	0.311716
	0.097696	0.0377247	0.097691	0.0338844	0.097477	0.11496			0.09768	2.31516	0.097687	1.4038	0.097502	0.344818
	0.098528	0.0362204	0.098522	0.0354218	0.098307	0.115241			0.098511	2.31433	0.098519	1.40846	0.098333	0.353094
	0.099359	0.0346189	0.099354	0.0337117	0.099137	0.115029			0.099343	2.31204	0.099351	1.41077	0.099163	0.383438
	0.100191	0.0337491	0.100186	0.0335884	0.099967	0.115197			0.100175	2.30923	0.100183	1.41166	0.099993	0.39723
	0.101023	0.0327002	0.101018	0.0355657	0.100797	0.115906			0.101006	2.30734	0.101014	1.41463	0.100824	0.408265
	0.101855	0.032452	0.10185	0.034797	0.101627	0.115797			0.101838	2.30515	0.101846	1.41836	0.101654	0.422057
	0.102687	0.0337977	0.102682	0.0403053	0.102457	0.116858			0.10267	2.30257	0.102678	1.42289	0.102484	0.43585
	0.103519	0.0344168	0.103513	0.0428334	0.103287	0.117562			0.103501	2.30309	0.10351	1.42649	0.103315	0.468953
	0.10435	0.0339972	0.104345	0.0457684	0.104117	0.118012			0.104333	2.30558	0.104342	1.42684	0.104145	0.496538
	0.105182	0.0323062	0.105177	0.04724	0.104947	0.118593			0.105165	2.30554	0.105174	1.42809	0.104976	0.499297
	0.106014	0.0304745	0.106009	0.0501874	0.105777	0.118541			0.105996	2.30754	0.106005	1.43066	0.105806	0.532399
	0.106846	0.0284432	0.106841	0.0523907	0.106607	0.118712			0.106828	2.31028	0.106837	1.43115	0.106636	0.521365
	0.107678	0.0260384	0.107673	0.0503683	0.107437	0.11875			0.10766	2.31518	0.107669	1.43288	0.107467	0.543433
	0.10851	0.0256495	0.108505	0.0494803	0.108267	0.118462			0.108491	2.32123	0.108501	1.43368	0.108297	0.529641
	0.109341	0.024969	0.109336	0.0500682	0.109097	0.118159			0.109323	2.32884	0.109333	1.43426	0.109128	0.524123
	0.110173	0.0229479	0.110168	0.0500106	0.109927	0.117605			0.110155	2.33847	0.110165	1.43573	0.109958	0.529641
	0.111005	0.0217328	0.111	0.0487322	0.110757	0.117292			0.110986	2.34756	0.110997	1.4363	0.110788	0.535158
	0.111837	0.0233112	0.111832	0.0521153	0.111587	0.117625			0.111818	2.35622	0.111828	1.44008	0.111619	0.554467
	0.112669	0.024488	0.112664	0.0490652	0.112417	0.11801			0.11265	2.36321	0.11266	1.44114	0.112449	0.582053
	0.113501	0.0243908	0.113496	0.046422	0.113247	0.118192			0.113481	2.37155	0.113492	1.44057	0.11328	0.579294
	0.114332	0.0253195	0.114327	0.0480416	0.114077	0.11843			0.114313	2.38201	0.114324	1.43932	0.11411	0.565502
	0.115164	0.0256521	0.115159	0.0434746	0.114908	0.11841			0.115145	2.39197	0.115156	1.43879	0.11494	0.58757
	0.115996	0.0257621	0.115991	0.0423113	0.115738	0.117985			0.115976	2.40185	0.115988	1.43968	0.115771	0.593087
	0.116828	0.0251839	0.116823	0.0432157	0.116568	0.117404			0.116808	2.41208	0.116819	1.44039	0.116601	0.604121
	0.11766	0.0248743	0.117655	0.0454108	0.117398	0.117762			0.11764	2.42439	0.117651	1.44119	0.117432	0.612397
	0.118492	0.0249153	0.118487	0.0447078	0.118228	0.117747			0.118471	2.43966	0.118483	1.44114	0.118262	0.615155
	0.119323	0.0259744	0.119318	0.0441241	0.119058	0.117452			0.119303	2.4568	0.119315	1.44017	0.119092	0.612397
	0.120155	0.0258849	0.12015	0.0424429	0.119888	0.117748			0.120135	2.47276	0.120147	1.44088	0.119923	0.648258
	0.120987	0.0264835	0.120982	0.0405026	0.120718	0.117587			0.120966	2.48348	0.120979	1.44221	0.120753	0.681361
	0.121819	0.0269261	0.121814	0.0423113	0.121548	0.117425			0.121798	2.49358	0.12181	1.44434	0.121584	0.689636
	0.122651	0.0273559	0.122646	0.0426854	0.122378	0.117913			0.12263	2.50246	0.122642	1.44177	0.122414	0.697912
	0.123483	0.027929	0.123478	0.0433143	0.123208	0.119597			0.123461	2.51061	0.123474	1.44145	0.123244	0.708946
	0.124314	0.0304156	0.124309	0.0452669	0.124038	0.120334			0.124293	2.5187	0.124306	1.44177	0.124075	0.675843
	0.125146	0.0310501	0.125141	0.043898	0.124868	0.119314			0.125125	2.52758	0.125138	1.4431	0.124905	0.670326
	0.125978	0.0294563	0.125973	0.0457931	0.125698	0.118959			0.125956	2.53543	0.12597	1.44274	0.125736	0.670326
	0.12681	0.0273892	0.126805	0.0441077	0.126528	0.118729			0.126788	2.54251	0.126801	1.44128	0.126566	0.653775
	0.127642	0.0261561	0.127637	0.0425991	0.127358	0.118464			0.12762	2.55018	0.127633	1.4391	0.127396	0.673085
	0.128474	0.0255779	0.128469	0.0448723	0.128188	0.118492			0.128451	2.56063	0.128465	1.43559	0.128227	0.750324
	0.129305	0.0260307	0.129301	0.04516	0.129018	0.118471			0.129283	2.56822	0.129297	1.43257	0.129057	0.799978
	0.130137	0.0258056	0.130132	0.0446873	0.129848	0.119146			0.130115	2.57411	0.130129	1.43439	0.129888	0.802736
	0.130969	0.026307	0.130964	0.041929	0.130678	0.120433			0.130946	2.585	0.130961	1.43453	0.130718	0.791702
	0.131801	0.0255958	0.131796	0.0422949	0.131508	0.121211			0.131778	2.59272	0.131792	1.43346	0.131548	0.805495
	0.132633	0.0226589	0.132628	0.0439063	0.132338	0.12198			0.13261	2.5994	0.132624	1.43466	0.132379	0.824805
	0.133465	0.0203615	0.13346	0.0441652	0.133168	0.122751			0.133441	2.60359	0.133456	1.43764	0.133209	0.85239
	0.134296	0.0205483	0.134292	0.040593	0.133998	0.122831			0.134273	2.60488	0.134288	1.44092	0.13404	0.868942
	0.135128	0.0210318	0.135123	0.0399394	0.134828	0.122133			0.135105	2.60917	0.13512	1.44097	0.13487	0.89101
	0.13596	0.020799	0.135955	0.0377731	0.135658	0.121866			0.135936	2.61379	0.135952	1.44363	0.1357	0.899286
	0.136792	0.0204434	0.136787	0.0391543	0.136488	0.122294			0.136768	2.61781	0.136783	1.44883	0.136531	0.89101
	0.137624	0.0214999	0.137619	0.0404656	0.137318	0.122161			0.137599	2.62028	0.137615	1.44905	0.137361	0.913078
	0.138456	0.0226205	0.138451	0.0414357	0.138148	0.122139			0.138431	2.62097	0.138447	1.44718	0.138191	0.907561
	0.139287	0.0244957	0.139283	0.0392653	0.138978	0.122624			0.139263	2.62122	0.139279	1.44527	0.139022	0.91032
	0.140119	0.024332	0.140114	0.036729	0.139808	0.122692			0.140094	2.6237	0.140111	1.44336	0.139852	0.937905
	0.140951	0.0239406	0.140946	0.0337775	0.140638	0.122703			0.140926	2.62638	0.140943	1.44243	0.140683	0.940664
	0.141783	0.0244829	0.141778	0.0357095	0.141468	0.12249			0.141758	2.62695	0.141775	1.44177	0.141513	0.937905
	0.142615	0.0265603	0.14261	0.0381842	0.142298	0.122511			0.142589	2.62997	0.142606	1.4411	0.142343	0.957215
	0.143447	0.0283869	0.143442	0.0408109	0.143128	0.122956			0.143421	2.63109	0.143438	1.43915	0.143174	0.957215
	0.144278	0.0277268	0.144274	0.0395243	0.143958	0.123121			0.144253	2.63224	0.14427	1.43644	0.144004	0.965491
	0.14511	0.0290597	0.145105	0.0394009	0.144788	0.123136			0.145084	2.63106	0.145102	1.43706	0.144835	0.971008
	0.145942	0.0295279	0.145937	0.0365728	0.145618	0.1233			0.145916	2.62864	0.145934	1.44363	0.145665	0.968249
	0.146774	0.0303798	0.146769	0.0344065	0.146448	0.123434			0.146748	2.62532	0.146766	1.44709	0.146495	0.993076
	0.147606	0.0332016	0.147601	0.0354588	0.147278	0.123153			0.147579	2.62061	0.147597	1.44718	0.147326	0.987559
	0.148438	0.0327053	0.148433	0.0361247	0.148108	0.123342			0.148411	2.61564	0.148429	1.44723	0.148156	1.02066
	0.149269	0.0330379	0.149265	0.0391584	0.148938	0.123582			0.149243	2.60632	0.149261	1.44923	0.148987	1.03997
	0.150101	0.0337005	0.150097	0.0400915	0.149768	0.12405			0.150074	2.5966	0.150093	1.45491	0.149817	1.0648
	0.150933	0.0345422	0.150928	0.0432198	0.150598	0.125021			0.150906	2.58325	0.150925	1.46242	0.150647	1.07859
	0.151765	0.0371337	0.15176	0.0488432	0.151428	0.125965			0.151738	2.56894	0.151757	1.46632	0.151478	1.09514
	0.152597	0.0416824	0.152592	0.0550914	0.152258	0.126751			0.152569	2.55429	0.152588	1.4705	0.152308	1.0979
	0.153429	0.0430459	0.153424	0.0615041	0.153088	0.127493			0.153401	2.53738	0.15342	1.47165	0.153139	1.10618
	0.15426	0.0438979	0.154256	0.0667041	0.153918	0.128679			0.154233	2.52165	0.154252	1.47498	0.153969	1.12549
	0.155092	0.0459854	0.155088	0.0718384	0.154748	0.1295			0.155064	2.50287	0.155084	1.47996	0.154799	1.1448
	0.155924	0.0459931	0.155919	0.0747981	0.155578	0.130021			0.155896	2.48361	0.155916	1.48515	0.15563	1.1779
	0.156756	0.0479349	0.156751	0.0825467	0.156408	0.130905			0.156728	2.46339	0.156748	1.48928	0.15646	1.21376
	0.157588	0.0506262	0.157583	0.0890169	0.157238	0.131328			0.157559	2.4446	0.157579	1.49519	0.157291	1.2441
	0.15842	0.053842	0.158415	0.0966875	0.158068	0.131843			0.158391	2.4244	0.158411	1.5015	0.158121	1.27996
	0.159251	0.0558144	0.159247	0.101851	0.158898	0.132885			0.159223	2.40147	0.159243	1.50834	0.158951	1.31583
	0.160083	0.0555944	0.160079	0.108041	0.159728	0.133985			0.160054	2.37804	0.160075	1.51473	0.159782	1.35445
	0.160915	0.0555381	0.16091	0.112464	0.160558	0.134984			0.160886	2.35431	0.160907	1.52082	0.160612	1.4372
	0.161747	0.0576871	0.161742	0.116694	0.161388	0.135182			0.161718	2.3324	0.161739	1.52521	0.161443	1.51444
	0.162579	0.0594651	0.162574	0.121043	0.162218	0.135515			0.162549	2.31197	0.16257	1.52925	0.162273	1.58892
	0.163411	0.0628395	0.163406	0.12344	0.163048	0.136029			0.163381	2.29143	0.163402	1.53445	0.163103	1.64685
	0.164242	0.065692	0.164238	0.12903	0.163879	0.135852			0.164213	2.27277	0.164234	1.54027	0.163934	1.72133
	0.165074	0.069248	0.16507	0.134099	0.164709	0.135093			0.165044	2.25622	0.165066	1.54484	0.164764	1.78754
	0.165906	0.0732057	0.165901	0.135595	0.165539	0.135006			0.165876	2.23593	0.165898	1.55155	0.165595	1.89512
	0.166738	0.0789107	0.166733	0.139932	0.166369	0.136044			0.166708	2.2171	0.16673	1.55865	0.166425	1.99994
	0.16757	0.0863861	0.167565	0.142818	0.167199	0.136302			0.167539	2.19696	0.167561	1.56207	0.167255	2.08822
	0.168402	0.0953836	0.168397	0.150348	0.168029	0.136518			0.168371	2.17616	0.168393	1.56447	0.168086	2.19304
	0.169233	0.103125	0.169229	0.156321	0.168859	0.137233			0.169203	2.15783	0.169225	1.571	0.168916	2.29787
	0.170065	0.111639	0.170061	0.158866	0.169689	0.13801			0.170034	2.13893	0.170057	1.57606	0.169747	2.39166
	0.170897	0.119818	0.170893	0.160658	0.170519	0.138902			0.170866	2.12077	0.170889	1.57713	0.170577	2.48821
	0.171729	0.140453	0.171724	0.165488	0.171349	0.139543			0.171698	2.10409	0.171721	1.57699	0.171407	2.61786
	0.172561	0.21415	0.172556	0.17024	0.172179	0.139826			0.172529	2.08423	0.172552	1.57517	0.172238	2.76958
	0.173393	0.382077	0.173388	0.173894	0.173009	0.140129			0.173361	2.06649	0.173384	1.57553	0.173068	2.89371
	0.174224	0.607944	0.17422	0.175522	0.173839	0.140968			0.174193	2.04982	0.174216	1.57415	0.173899	3.01509
	0.175056	0.791799	0.175052	0.180944	0.174669	0.142535			0.175024	2.03523	0.175048	1.57224	0.174729	3.10612
	0.175888	0.891713	0.175884	0.188557	0.175499	0.143867			0.175856	2.02057	0.17588	1.5714	0.175559	3.1806
	0.17672	0.929254	0.176715	0.192894	0.176329	0.145268			0.176688	2.00357	0.176712	1.57158	0.17639	3.29094
	0.177552	0.943787	0.177547	0.200676	0.177159	0.147494			0.177519	1.98518	0.177544	1.57317	0.17722	3.40404
	0.178384	0.951112	0.178379	0.204642	0.177989	0.148778			0.178351	1.96756	0.178375	1.57038	0.17805	3.51439
	0.179215	0.955589	0.179211	0.210512	0.178819	0.149106			0.179183	1.95142	0.179207	1.56975	0.178881	3.64128
	0.180047	0.959559	0.180043	0.216144	0.179649	0.149575			0.180014	1.93644	0.180039	1.57322	0.179711	3.77645
	0.180879	0.963545	0.180875	0.219207	0.180479	0.15005			0.180846	1.92207	0.180871	1.57664	0.180542	3.87576
	0.181711	0.96815	0.181706	0.223083	0.181309	0.151309			0.181678	1.90642	0.181703	1.57699	0.181372	3.96955
	0.182543	0.975567	0.182538	0.230684	0.182139	0.152194			0.182509	1.8905	0.182535	1.57597	0.182202	4.09368
	0.183375	0.980762	0.18337	0.235686	0.182969	0.152501			0.183341	1.87581	0.183366	1.57952	0.183033	4.22057
	0.184206	0.98426	0.184202	0.235958	0.183799	0.15296			0.184173	1.86089	0.184198	1.58046	0.183863	4.31988
	0.185038	0.989046	0.185034	0.240952	0.184629	0.152866			0.185004	1.8465	0.18503	1.58112	0.184694	4.42195
	0.18587	0.99316	0.185866	0.243324	0.185459	0.153026			0.185836	1.83228	0.185862	1.58126	0.185524	4.55436
	0.186702	0.997494	0.186697	0.245799	0.186289	0.153462			0.186668	1.81859	0.186694	1.58401	0.186354	4.67022
	0.187534	1.00296	0.187529	0.251081	0.187119	0.154504			0.187499	1.80619	0.187526	1.5857	0.187185	4.79711
	0.188366	1.00913	0.188361	0.258472	0.187949	0.154841			0.188331	1.79367	0.188357	1.58659	0.188015	4.92124
	0.189197	1.01179	0.189193	0.258784	0.188779	0.155279			0.189163	1.78235	0.189189	1.58783	0.188846	5.03159
	0.190029	1.01723	0.190025	0.263581	0.189609	0.15662			0.189994	1.77101	0.190021	1.58796	0.189676	5.15296
	0.190861	1.02205	0.190857	0.265883	0.190439	0.157564			0.190826	1.75976	0.190853	1.5885	0.190506	5.27158
	0.191693	1.0271	0.191689	0.270241	0.191269	0.158909			0.191658	1.74903	0.191685	1.58277	0.191337	5.39571
	0.192525	1.03103	0.19252	0.271334	0.192099	0.159907			0.192489	1.73882	0.192517	1.57588	0.192167	5.51985
	0.193357	1.03503	0.193352	0.27184	0.192929	0.160647			0.193321	1.72946	0.193348	1.56998	0.192998	5.64674
	0.194188	1.03677	0.194184	0.271869	0.193759	0.160531			0.194153	1.72121	0.19418	1.56629	0.193828	5.77363
	0.19502	1.03986	0.195016	0.269702	0.194589	0.161162			0.194984	1.71235	0.195012	1.56243	0.194658	5.89501
	0.195852	1.04365	0.195848	0.27334	0.195419	0.160994			0.195816	1.70303	0.195844	1.55488	0.195489	6.00811
	0.196684	1.04851	0.19668	0.273714	0.196249	0.160972			0.196648	1.69422	0.196676	1.54955	0.196319	6.10742
	0.197516	1.05376	0.197511	0.276115	0.197079	0.161675			0.197479	1.68657	0.197508	1.54173	0.19715	6.19569
	0.198348	1.05454	0.198343	0.274146	0.197909	0.161637			0.198311	1.67819	0.198339	1.53396	0.19798	6.29776
	0.199179	1.0557	0.199175	0.2711	0.198739	0.1621			0.199143	1.66956	0.199171	1.52677	0.19881	6.39706
	0.200011	1.05688	0.200007	0.268761	0.199569	0.163057			0.199974	1.66071	0.200003	1.51935	0.199641	6.47982
	0.200843	1.05918	0.200839	0.269077	0.200399	0.163618			0.200806	1.65326	0.200835	1.51167	0.200471	6.5874
	0.201675	1.06442	0.201671	0.267355	0.201229	0.163963			0.201637	1.64528	0.201667	1.50501	0.201302	6.68671
	0.202507	1.07043	0.202502	0.268909	0.202059	0.164566			0.202469	1.63519	0.202499	1.49914	0.202132	6.75843
	0.203339	1.0752	0.203334	0.272806	0.202889	0.165639			0.203301	1.62626	0.20333	1.49266	0.202962	6.81912
	0.20417	1.07924	0.204166	0.277771	0.203719	0.166681			0.204132	1.6183	0.204162	1.4884	0.203793	6.88533
	0.205002	1.08167	0.204998	0.282614	0.204549	0.167039			0.204964	1.61036	0.204994	1.48484	0.204623	6.97084
	0.205834	1.08568	0.20583	0.2815	0.205379	0.16747			0.205796	1.6036	0.205826	1.48316	0.205454	7.05912
	0.206666	1.08873	0.206662	0.284949	0.206209	0.167918			0.206627	1.59526	0.206658	1.47929	0.206284	7.1336
	0.207498	1.0873	0.207493	0.290437	0.207039	0.168824			0.207459	1.58771	0.20749	1.47214	0.207114	7.17497
	0.20833	1.0857	0.208325	0.295328	0.207869	0.170341			0.208291	1.57865	0.208321	1.46677	0.207945	7.21084
	0.209161	1.08308	0.209157	0.294276	0.208699	0.171434			0.209122	1.57105	0.209153	1.46837	0.208775	7.2467
	0.209993	1.08014	0.209989	0.293626	0.209529	0.17127			0.209954	1.56535	0.209985	1.47094	0.209606	7.28807
	0.210825	1.07687	0.210821	0.293236	0.210359	0.171617			0.210786	1.56003	0.210817	1.46903	0.210436	7.31566
	0.211657	1.07309	0.211653	0.294268	0.211189	0.171665			0.211617	1.55234	0.211649	1.46766	0.211266	7.32945
	0.212489	1.06961	0.212485	0.297893	0.212019	0.172674			0.212449	1.54694	0.212481	1.46637	0.212097	7.34876
	0.213321	1.05929	0.213316	0.299632	0.212849	0.173416			0.213281	1.54073	0.213313	1.46499	0.212927	7.36807
	0.214152	1.00077	0.214148	0.301207	0.21368	0.174221			0.214112	1.53493	0.214144	1.46584	0.213758	7.39014
	0.214984	0.845955	0.21498	0.303788	0.21451	0.175108			0.214944	1.5291	0.214976	1.46335	0.214588	7.42876
	0.215816	0.623601	0.215812	0.305815	0.21534	0.175053			0.215776	1.5235	0.215808	1.46126	0.215418	7.45359
	0.216648	0.437415	0.216644	0.304886	0.21617	0.174233			0.216607	1.51823	0.21664	1.46162	0.216249	7.50324
	0.21748	0.335495	0.217476	0.301856	0.217	0.173353			0.217439	1.51255	0.217472	1.46233	0.217079	7.5722
	0.218312	0.301324	0.218307	0.309333	0.21783	0.173221			0.218271	1.50765	0.218304	1.45997	0.217909	7.59979
	0.219143	0.292769	0.219139	0.30764	0.21866	0.172886			0.219102	1.50421	0.219135	1.45567	0.21874	7.62738
	0.219975	0.289758	0.219971	0.307837	0.21949	0.172701			0.219934	1.49944	0.219967	1.45496	0.21957	7.6522
	0.220807	0.288863	0.220803	0.308799	0.22032	0.172918			0.220766	1.49591	0.220799	1.45487	0.220401	7.67151
	0.221639	0.289395	0.221635	0.311278	0.22115	0.173155			0.221597	1.49154	0.221631	1.45398	0.221231	7.68806
	0.222471	0.292672	0.222467	0.315117	0.22198	0.173414			0.222429	1.48757	0.222463	1.45176	0.222061	7.73772
	0.223303	0.296067	0.223298	0.318381	0.22281	0.172677			0.223261	1.48166	0.223295	1.45145	0.222892	7.77082
	0.224134	0.295604	0.22413	0.322167	0.22364	0.173714			0.224092	1.47733	0.224126	1.45376	0.223722	7.7791
	0.224966	0.296059	0.224962	0.326483	0.22447	0.174365			0.224924	1.47518	0.224958	1.45424	0.224553	7.80116
	0.225798	0.296512	0.225794	0.330701	0.2253	0.174862			0.225756	1.47256	0.22579	1.45229	0.225383	7.81772
	0.22663	0.295315	0.226626	0.331461	0.22613	0.175578			0.226587	1.47127	0.226622	1.45069	0.226213	7.85909
	0.227462	0.296172	0.227458	0.336205	0.22696	0.175511			0.227419	1.46973	0.227454	1.451	0.227044	7.88944
	0.228294	0.296804	0.228289	0.339711	0.22779	0.176429			0.228251	1.46878	0.228286	1.44923	0.227874	7.90323
	0.229125	0.297049	0.229121	0.342848	0.22862	0.17573			0.229082	1.46779	0.229117	1.44523	0.228705	7.92806
	0.229957	0.297661	0.229953	0.345684	0.22945	0.176255			0.229914	1.46701	0.229949	1.44279	0.229535	7.9584
	0.230789	0.298968	0.230785	0.349425	0.23028	0.177503			0.230746	1.46437	0.230781	1.44185	0.230365	7.99978
	0.231621	0.300605	0.231617	0.350855	0.23111	0.17755			0.231577	1.45926	0.231613	1.44114	0.231196	8.04116
	0.232453	0.302892	0.232449	0.352644	0.23194	0.177809			0.232409	1.45495	0.232445	1.43559	0.232026	8.07702
	0.233285	0.304404	0.233281	0.3552	0.23277	0.179007			0.233241	1.45212	0.233277	1.43448	0.232857	8.11012
	0.234116	0.307385	0.234112	0.360746	0.2336	0.179078			0.234072	1.4506	0.234108	1.43453	0.233687	8.13771
	0.234948	0.3084	0.234944	0.359858	0.23443	0.179752			0.234904	1.44877	0.23494	1.43208	0.234517	8.15702
	0.23578	0.310125	0.235776	0.361181	0.23526	0.181019			0.235736	1.44535	0.235772	1.43097	0.235348	8.17357
	0.236612	0.310987	0.236608	0.365892	0.23609	0.180753			0.236567	1.44267	0.236604	1.42969	0.236178	8.20115
	0.237444	0.31256	0.23744	0.36537	0.23692	0.181973			0.237399	1.43996	0.237436	1.43493	0.237009	8.24529
	0.238276	0.31288	0.238272	0.367467	0.23775	0.183358			0.238231	1.43732	0.238268	1.4343	0.237839	8.29494
	0.239107	0.315026	0.239103	0.369058	0.23858	0.183298			0.239062	1.4342	0.239099	1.43666	0.238669	8.34736
	0.239939	0.318281	0.239935	0.371914	0.23941	0.184012			0.239894	1.43084	0.239931	1.44168	0.2395	8.38046
	0.240771	0.32144	0.240767	0.379527	0.24024	0.184597			0.240726	1.42624	0.240763	1.44665	0.24033	8.4108
	0.241603	0.325802	0.241599	0.384275	0.24107	0.184974			0.241557	1.42284	0.241595	1.4463	0.241161	8.46046
	0.242435	0.328652	0.242431	0.384131	0.2419	0.185356			0.242389	1.4206	0.242427	1.44896	0.241991	8.50183
	0.243267	0.329547	0.243263	0.389804	0.24273	0.18598			0.243221	1.41742	0.243259	1.44847	0.242821	8.54045
	0.244098	0.33107	0.244094	0.398523	0.24356	0.186199			0.244052	1.41514	0.24409	1.44909	0.243652	8.56804
	0.24493	0.331356	0.244926	0.398289	0.24439	0.187138			0.244884	1.41315	0.244922	1.4502	0.244482	8.58735
	0.245762	0.333252	0.245758	0.399419	0.24522	0.187837			0.245716	1.41049	0.245754	1.45127	0.245313	8.60666
[truncated: 34,304 more rows]

## Sheet: Supplementary Fig. 9
Fig. S9A	Time (ns)	T1α:A1:T1β replica-1	T1α:A1:T1β replica-2	T1α:A1:T1β replica-3	T1α:A1:T1β-p replica-1	T1α:A1:T1β-p replica-2	T1α:A1:T1β-p replica-3		Fig. S9B	Time (ns)	T1α:A1:T1β replica-1	T1α:A1:T1β replica-2	T1α:A1:T1β replica-3	T1α:A1:T1β-p replica-1	T1α:A1:T1β-p replica-2	T1α:A1:T1β-p replica-3		Fig. S9C	Time (ns)	T1α:A1:T1β(T1α-A1) replica-1	T1α:A1:T1β(T1α-A1) replica-2	T1α:A1:T1β(T1α-A1) replica-3	T1α:A1:T1β(T1β-A1) replica-1	T1α:A1:T1β(T1β-A1) replica-2	T1α:A1:T1β(T1β-A1) replica-3	T1α:A1:T1β-p(T1α-A1) replica-1	T1α:A1:T1β-p(T1α-A1) replica-2	T1α:A1:T1β-p(T1α-A1) replica-3	T1α:A1:T1β-p(T1β-A1) replica-1	T1α:A1:T1β-p(T1β-A1) replica-2	T1α:A1:T1β-p(T1β-A1) replica-3
[truncated: 501 more rows]
